# Supplementary material for: Causal relationship between bulimia nervosa and microstructural white matter: evidence from Mendelian randomization
Source: Eat Weight Disord. 2025 May 19;30(1):41. doi: 10.1007/s40519-025-01754-z (PMC12089160; doi:10.1007/s40519-025-01754-z)
Supplement: Supplementary file 1 — Supplementary file1 (XLSX 56 KB) [file 40519_2025_1754_MOESM1_ESM.xlsx]

## Sheet: Catalog
Catalog of supplementary tables
Table S1		List of DTI brain image features (from UKB)
Table S2		Statistical description of MR analysis (IVW)
Table S3		SNP information and statistical power of each MR analysis
		The IDs in this table are sourced from IEU-GWAS（ https://gwas.mrcieu.ac.uk/ ）.

## Sheet: Table S1
ID	Subject ID
IDP_dMRI_TBSS_FA_Middle_cerebellar_peduncle	Mean FA in middle cerebellar peduncle on FA skeleton (from dMRI data)
IDP_dMRI_TBSS_FA_Pontine_crossing_tract	Mean FA in pontine crossing tract on FA skeleton (from dMRI data)
IDP_dMRI_TBSS_FA_Genu_of_corpus_callosum	Mean FA in genu of corpus callosum on FA skeleton (from dMRI data)
IDP_dMRI_TBSS_FA_Body_of_corpus_callosum	Mean FA in body of corpus callosum on FA skeleton (from dMRI data)
IDP_dMRI_TBSS_FA_Splenium_of_corpus_callosum	Mean FA in splenium of corpus callosum on FA skeleton (from dMRI data)
IDP_dMRI_TBSS_FA_Fornix	Mean FA in fornix on FA skeleton (from dMRI data)
IDP_dMRI_TBSS_FA_Corticospinal_tract_R	Mean FA in corticospinal tract (right) on FA skeleton (from dMRI data)
IDP_dMRI_TBSS_FA_Corticospinal_tract_L	Mean FA in corticospinal tract (left) on FA skeleton (from dMRI data)
IDP_dMRI_TBSS_FA_Medial_lemniscus_R	Mean FA in medial lemniscus (right) on FA skeleton (from dMRI data)
IDP_dMRI_TBSS_FA_Medial_lemniscus_L	Mean FA in medial lemniscus (left) on FA skeleton (from dMRI data)
IDP_dMRI_TBSS_FA_Inferior_cerebellar_peduncle_R	Mean FA in inferior cerebellar peduncle (right) on FA skeleton (from dMRI data)
IDP_dMRI_TBSS_FA_Inferior_cerebellar_peduncle_L	Mean FA in inferior cerebellar peduncle (left) on FA skeleton (from dMRI data)
IDP_dMRI_TBSS_FA_Superior_cerebellar_peduncle_R	Mean FA in superior cerebellar peduncle (right) on FA skeleton (from dMRI data)
IDP_dMRI_TBSS_FA_Superior_cerebellar_peduncle_L	Mean FA in superior cerebellar peduncle (left) on FA skeleton (from dMRI data)
IDP_dMRI_TBSS_FA_Cerebral_peduncle_R	Mean FA in cerebral peduncle (right) on FA skeleton (from dMRI data)
IDP_dMRI_TBSS_FA_Cerebral_peduncle_L	Mean FA in cerebral peduncle (left) on FA skeleton (from dMRI data)
IDP_dMRI_TBSS_FA_Anterior_limb_of_internal_capsule_R	Mean FA in anterior limb of internal capsule (right) on FA skeleton (from dMRI data)
IDP_dMRI_TBSS_FA_Anterior_limb_of_internal_capsule_L	Mean FA in anterior limb of internal capsule (left) on FA skeleton (from dMRI data)
IDP_dMRI_TBSS_FA_Posterior_limb_of_internal_capsule_R	Mean FA in posterior limb of internal capsule (right) on FA skeleton (from dMRI data)
IDP_dMRI_TBSS_FA_Posterior_limb_of_internal_capsule_L	Mean FA in posterior limb of internal capsule (left) on FA skeleton (from dMRI data)
IDP_dMRI_TBSS_FA_Retrolenticular_part_of_internal_capsule_R	Mean FA in retrolenticular part of internal capsule (right) on FA skeleton (from dMRI data)
IDP_dMRI_TBSS_FA_Retrolenticular_part_of_internal_capsule_L	Mean FA in retrolenticular part of internal capsule (left) on FA skeleton (from dMRI data)
IDP_dMRI_TBSS_FA_Anterior_corona_radiata_R	Mean FA in anterior corona radiata (right) on FA skeleton (from dMRI data)
IDP_dMRI_TBSS_FA_Anterior_corona_radiata_L	Mean FA in anterior corona radiata (left) on FA skeleton (from dMRI data)
IDP_dMRI_TBSS_FA_Superior_corona_radiata_R	Mean FA in superior corona radiata (right) on FA skeleton (from dMRI data)
IDP_dMRI_TBSS_FA_Superior_corona_radiata_L	Mean FA in superior corona radiata (left) on FA skeleton (from dMRI data)
IDP_dMRI_TBSS_FA_Posterior_corona_radiata_R	Mean FA in posterior corona radiata (right) on FA skeleton (from dMRI data)
IDP_dMRI_TBSS_FA_Posterior_corona_radiata_L	Mean FA in posterior corona radiata (left) on FA skeleton (from dMRI data)
IDP_dMRI_TBSS_FA_Posterior_thalamic_radiation_R	Mean FA in posterior thalamic radiation (right) on FA skeleton (from dMRI data)
IDP_dMRI_TBSS_FA_Posterior_thalamic_radiation_L	Mean FA in posterior thalamic radiation (left) on FA skeleton (from dMRI data)
IDP_dMRI_TBSS_FA_Sagittal_stratum_R	Mean FA in sagittal stratum (right) on FA skeleton (from dMRI data)
IDP_dMRI_TBSS_FA_Sagittal_stratum_L	Mean FA in sagittal stratum (left) on FA skeleton (from dMRI data)
IDP_dMRI_TBSS_FA_External_capsule_R	Mean FA in external capsule (right) on FA skeleton (from dMRI data)
IDP_dMRI_TBSS_FA_External_capsule_L	Mean FA in external capsule (left) on FA skeleton (from dMRI data)
IDP_dMRI_TBSS_FA_Cingulum_cingulate_gyrus_R	Mean FA in cingulum cingulate gyrus (right) on FA skeleton (from dMRI data)
IDP_dMRI_TBSS_FA_Cingulum_cingulate_gyrus_L	Mean FA in cingulum cingulate gyrus (left) on FA skeleton (from dMRI data)
IDP_dMRI_TBSS_FA_Cingulum_hippocampus_R	Mean FA in cingulum hippocampus (right) on FA skeleton (from dMRI data)
IDP_dMRI_TBSS_FA_Cingulum_hippocampus_L	Mean FA in cingulum hippocampus (left) on FA skeleton (from dMRI data)
IDP_dMRI_TBSS_FA_Fornix_cres+Stria_terminalis_R	Mean FA in fornix cres+stria terminalis (right) on FA skeleton (from dMRI data)
IDP_dMRI_TBSS_FA_Fornix_cres+Stria_terminalis_L	Mean FA in fornix cres+stria terminalis (left) on FA skeleton (from dMRI data)
IDP_dMRI_TBSS_FA_Superior_longitudinal_fasciculus_R	Mean FA in superior longitudinal fasciculus (right) on FA skeleton (from dMRI data)
IDP_dMRI_TBSS_FA_Superior_longitudinal_fasciculus_L	Mean FA in superior longitudinal fasciculus (left) on FA skeleton (from dMRI data)
IDP_dMRI_TBSS_FA_Superior_fronto-occipital_fasciculus_R	Mean FA in superior fronto-occipital fasciculus (right) on FA skeleton (from dMRI data)
IDP_dMRI_TBSS_FA_Superior_fronto-occipital_fasciculus_L	Mean FA in superior fronto-occipital fasciculus (left) on FA skeleton (from dMRI data)
IDP_dMRI_TBSS_FA_Uncinate_fasciculus_R	Mean FA in uncinate fasciculus (right) on FA skeleton (from dMRI data)
IDP_dMRI_TBSS_FA_Uncinate_fasciculus_L	Mean FA in uncinate fasciculus (left) on FA skeleton (from dMRI data)
IDP_dMRI_TBSS_FA_Tapetum_R	Mean FA in tapetum (right) on FA skeleton (from dMRI data)
IDP_dMRI_TBSS_FA_Tapetum_L	Mean FA in tapetum (left) on FA skeleton (from dMRI data)
IDP_dMRI_TBSS_MD_Middle_cerebellar_peduncle	Mean MD in middle cerebellar peduncle on FA skeleton (from dMRI data)
IDP_dMRI_TBSS_MD_Pontine_crossing_tract	Mean MD in pontine crossing tract on FA skeleton (from dMRI data)
IDP_dMRI_TBSS_MD_Genu_of_corpus_callosum	Mean MD in genu of corpus callosum on FA skeleton (from dMRI data)
IDP_dMRI_TBSS_MD_Body_of_corpus_callosum	Mean MD in body of corpus callosum on FA skeleton (from dMRI data)
IDP_dMRI_TBSS_MD_Splenium_of_corpus_callosum	Mean MD in splenium of corpus callosum on FA skeleton (from dMRI data)
IDP_dMRI_TBSS_MD_Fornix	Mean MD in fornix on FA skeleton (from dMRI data)
IDP_dMRI_TBSS_MD_Corticospinal_tract_R	Mean MD in corticospinal tract (right) on FA skeleton (from dMRI data)
IDP_dMRI_TBSS_MD_Corticospinal_tract_L	Mean MD in corticospinal tract (left) on FA skeleton (from dMRI data)
IDP_dMRI_TBSS_MD_Medial_lemniscus_R	Mean MD in medial lemniscus (right) on FA skeleton (from dMRI data)
IDP_dMRI_TBSS_MD_Medial_lemniscus_L	Mean MD in medial lemniscus (left) on FA skeleton (from dMRI data)
IDP_dMRI_TBSS_MD_Inferior_cerebellar_peduncle_R	Mean MD in inferior cerebellar peduncle (right) on FA skeleton (from dMRI data)
IDP_dMRI_TBSS_MD_Inferior_cerebellar_peduncle_L	Mean MD in inferior cerebellar peduncle (left) on FA skeleton (from dMRI data)
IDP_dMRI_TBSS_MD_Superior_cerebellar_peduncle_R	Mean MD in superior cerebellar peduncle (right) on FA skeleton (from dMRI data)
IDP_dMRI_TBSS_MD_Superior_cerebellar_peduncle_L	Mean MD in superior cerebellar peduncle (left) on FA skeleton (from dMRI data)
IDP_dMRI_TBSS_MD_Cerebral_peduncle_R	Mean MD in cerebral peduncle (right) on FA skeleton (from dMRI data)
IDP_dMRI_TBSS_MD_Cerebral_peduncle_L	Mean MD in cerebral peduncle (left) on FA skeleton (from dMRI data)
IDP_dMRI_TBSS_MD_Anterior_limb_of_internal_capsule_R	Mean MD in anterior limb of internal capsule (right) on FA skeleton (from dMRI data)
IDP_dMRI_TBSS_MD_Anterior_limb_of_internal_capsule_L	Mean MD in anterior limb of internal capsule (left) on FA skeleton (from dMRI data)
IDP_dMRI_TBSS_MD_Posterior_limb_of_internal_capsule_R	Mean MD in posterior limb of internal capsule (right) on FA skeleton (from dMRI data)
IDP_dMRI_TBSS_MD_Posterior_limb_of_internal_capsule_L	Mean MD in posterior limb of internal capsule (left) on FA skeleton (from dMRI data)
IDP_dMRI_TBSS_MD_Retrolenticular_part_of_internal_capsule_R	Mean MD in retrolenticular part of internal capsule (right) on FA skeleton (from dMRI data)
IDP_dMRI_TBSS_MD_Retrolenticular_part_of_internal_capsule_L	Mean MD in retrolenticular part of internal capsule (left) on FA skeleton (from dMRI data)
IDP_dMRI_TBSS_MD_Anterior_corona_radiata_R	Mean MD in anterior corona radiata (right) on FA skeleton (from dMRI data)
IDP_dMRI_TBSS_MD_Anterior_corona_radiata_L	Mean MD in anterior corona radiata (left) on FA skeleton (from dMRI data)
IDP_dMRI_TBSS_MD_Superior_corona_radiata_R	Mean MD in superior corona radiata (right) on FA skeleton (from dMRI data)
IDP_dMRI_TBSS_MD_Superior_corona_radiata_L	Mean MD in superior corona radiata (left) on FA skeleton (from dMRI data)
IDP_dMRI_TBSS_MD_Posterior_corona_radiata_R	Mean MD in posterior corona radiata (right) on FA skeleton (from dMRI data)
IDP_dMRI_TBSS_MD_Posterior_corona_radiata_L	Mean MD in posterior corona radiata (left) on FA skeleton (from dMRI data)
IDP_dMRI_TBSS_MD_Posterior_thalamic_radiation_R	Mean MD in posterior thalamic radiation (right) on FA skeleton (from dMRI data)
IDP_dMRI_TBSS_MD_Posterior_thalamic_radiation_L	Mean MD in posterior thalamic radiation (left) on FA skeleton (from dMRI data)
IDP_dMRI_TBSS_MD_Sagittal_stratum_R	Mean MD in sagittal stratum (right) on FA skeleton (from dMRI data)
IDP_dMRI_TBSS_MD_Sagittal_stratum_L	Mean MD in sagittal stratum (left) on FA skeleton (from dMRI data)
IDP_dMRI_TBSS_MD_External_capsule_R	Mean MD in external capsule (right) on FA skeleton (from dMRI data)
IDP_dMRI_TBSS_MD_External_capsule_L	Mean MD in external capsule (left) on FA skeleton (from dMRI data)
IDP_dMRI_TBSS_MD_Cingulum_cingulate_gyrus_R	Mean MD in cingulum cingulate gyrus (right) on FA skeleton (from dMRI data)
IDP_dMRI_TBSS_MD_Cingulum_cingulate_gyrus_L	Mean MD in cingulum cingulate gyrus (left) on FA skeleton (from dMRI data)
IDP_dMRI_TBSS_MD_Cingulum_hippocampus_R	Mean MD in cingulum hippocampus (right) on FA skeleton (from dMRI data)
IDP_dMRI_TBSS_MD_Cingulum_hippocampus_L	Mean MD in cingulum hippocampus (left) on FA skeleton (from dMRI data)
IDP_dMRI_TBSS_MD_Fornix_cres+Stria_terminalis_R	Mean MD in fornix cres+stria terminalis (right) on FA skeleton (from dMRI data)
IDP_dMRI_TBSS_MD_Fornix_cres+Stria_terminalis_L	Mean MD in fornix cres+stria terminalis (left) on FA skeleton (from dMRI data)
IDP_dMRI_TBSS_MD_Superior_longitudinal_fasciculus_R	Mean MD in superior longitudinal fasciculus (right) on FA skeleton (from dMRI data)
IDP_dMRI_TBSS_MD_Superior_longitudinal_fasciculus_L	Mean MD in superior longitudinal fasciculus (left) on FA skeleton (from dMRI data)
IDP_dMRI_TBSS_MD_Superior_fronto-occipital_fasciculus_R	Mean MD in superior fronto-occipital fasciculus (right) on FA skeleton (from dMRI data)
IDP_dMRI_TBSS_MD_Superior_fronto-occipital_fasciculus_L	Mean MD in superior fronto-occipital fasciculus (left) on FA skeleton (from dMRI data)
IDP_dMRI_TBSS_MD_Uncinate_fasciculus_R	Mean MD in uncinate fasciculus (right) on FA skeleton (from dMRI data)
IDP_dMRI_TBSS_MD_Uncinate_fasciculus_L	Mean MD in uncinate fasciculus (left) on FA skeleton (from dMRI data)
IDP_dMRI_TBSS_MD_Tapetum_R	Mean MD in tapetum (right) on FA skeleton (from dMRI data)
IDP_dMRI_TBSS_MD_Tapetum_L	Mean MD in tapetum (left) on FA skeleton (from dMRI data)
IDP_dMRI_TBSS_MO_Middle_cerebellar_peduncle	Mean MO in middle cerebellar peduncle on FA skeleton (from dMRI data)
IDP_dMRI_TBSS_MO_Pontine_crossing_tract	Mean MO in pontine crossing tract on FA skeleton (from dMRI data)
IDP_dMRI_TBSS_MO_Genu_of_corpus_callosum	Mean MO in genu of corpus callosum on FA skeleton (from dMRI data)
IDP_dMRI_TBSS_MO_Body_of_corpus_callosum	Mean MO in body of corpus callosum on FA skeleton (from dMRI data)
IDP_dMRI_TBSS_MO_Splenium_of_corpus_callosum	Mean MO in splenium of corpus callosum on FA skeleton (from dMRI data)
IDP_dMRI_TBSS_MO_Fornix	Mean MO in fornix on FA skeleton (from dMRI data)
IDP_dMRI_TBSS_MO_Corticospinal_tract_R	Mean MO in corticospinal tract (right) on FA skeleton (from dMRI data)
IDP_dMRI_TBSS_MO_Corticospinal_tract_L	Mean MO in corticospinal tract (left) on FA skeleton (from dMRI data)
IDP_dMRI_TBSS_MO_Medial_lemniscus_R	Mean MO in medial lemniscus (right) on FA skeleton (from dMRI data)
IDP_dMRI_TBSS_MO_Medial_lemniscus_L	Mean MO in medial lemniscus (left) on FA skeleton (from dMRI data)
IDP_dMRI_TBSS_MO_Inferior_cerebellar_peduncle_R	Mean MO in inferior cerebellar peduncle (right) on FA skeleton (from dMRI data)
IDP_dMRI_TBSS_MO_Inferior_cerebellar_peduncle_L	Mean MO in inferior cerebellar peduncle (left) on FA skeleton (from dMRI data)
IDP_dMRI_TBSS_MO_Superior_cerebellar_peduncle_R	Mean MO in superior cerebellar peduncle (right) on FA skeleton (from dMRI data)
IDP_dMRI_TBSS_MO_Superior_cerebellar_peduncle_L	Mean MO in superior cerebellar peduncle (left) on FA skeleton (from dMRI data)
IDP_dMRI_TBSS_MO_Cerebral_peduncle_R	Mean MO in cerebral peduncle (right) on FA skeleton (from dMRI data)
IDP_dMRI_TBSS_MO_Cerebral_peduncle_L	Mean MO in cerebral peduncle (left) on FA skeleton (from dMRI data)
IDP_dMRI_TBSS_MO_Anterior_limb_of_internal_capsule_R	Mean MO in anterior limb of internal capsule (right) on FA skeleton (from dMRI data)
IDP_dMRI_TBSS_MO_Anterior_limb_of_internal_capsule_L	Mean MO in anterior limb of internal capsule (left) on FA skeleton (from dMRI data)
IDP_dMRI_TBSS_MO_Posterior_limb_of_internal_capsule_R	Mean MO in posterior limb of internal capsule (right) on FA skeleton (from dMRI data)
IDP_dMRI_TBSS_MO_Posterior_limb_of_internal_capsule_L	Mean MO in posterior limb of internal capsule (left) on FA skeleton (from dMRI data)
IDP_dMRI_TBSS_MO_Retrolenticular_part_of_internal_capsule_R	Mean MO in retrolenticular part of internal capsule (right) on FA skeleton (from dMRI data)
IDP_dMRI_TBSS_MO_Retrolenticular_part_of_internal_capsule_L	Mean MO in retrolenticular part of internal capsule (left) on FA skeleton (from dMRI data)
IDP_dMRI_TBSS_MO_Anterior_corona_radiata_R	Mean MO in anterior corona radiata (right) on FA skeleton (from dMRI data)
IDP_dMRI_TBSS_MO_Anterior_corona_radiata_L	Mean MO in anterior corona radiata (left) on FA skeleton (from dMRI data)
IDP_dMRI_TBSS_MO_Superior_corona_radiata_R	Mean MO in superior corona radiata (right) on FA skeleton (from dMRI data)
IDP_dMRI_TBSS_MO_Superior_corona_radiata_L	Mean MO in superior corona radiata (left) on FA skeleton (from dMRI data)
IDP_dMRI_TBSS_MO_Posterior_corona_radiata_R	Mean MO in posterior corona radiata (right) on FA skeleton (from dMRI data)
IDP_dMRI_TBSS_MO_Posterior_corona_radiata_L	Mean MO in posterior corona radiata (left) on FA skeleton (from dMRI data)
IDP_dMRI_TBSS_MO_Posterior_thalamic_radiation_R	Mean MO in posterior thalamic radiation (right) on FA skeleton (from dMRI data)
IDP_dMRI_TBSS_MO_Posterior_thalamic_radiation_L	Mean MO in posterior thalamic radiation (left) on FA skeleton (from dMRI data)
IDP_dMRI_TBSS_MO_Sagittal_stratum_R	Mean MO in sagittal stratum (right) on FA skeleton (from dMRI data)
IDP_dMRI_TBSS_MO_Sagittal_stratum_L	Mean MO in sagittal stratum (left) on FA skeleton (from dMRI data)
IDP_dMRI_TBSS_MO_External_capsule_R	Mean MO in external capsule (right) on FA skeleton (from dMRI data)
IDP_dMRI_TBSS_MO_External_capsule_L	Mean MO in external capsule (left) on FA skeleton (from dMRI data)
IDP_dMRI_TBSS_MO_Cingulum_cingulate_gyrus_R	Mean MO in cingulum cingulate gyrus (right) on FA skeleton (from dMRI data)
IDP_dMRI_TBSS_MO_Cingulum_cingulate_gyrus_L	Mean MO in cingulum cingulate gyrus (left) on FA skeleton (from dMRI data)
IDP_dMRI_TBSS_MO_Cingulum_hippocampus_R	Mean MO in cingulum hippocampus (right) on FA skeleton (from dMRI data)
IDP_dMRI_TBSS_MO_Cingulum_hippocampus_L	Mean MO in cingulum hippocampus (left) on FA skeleton (from dMRI data)
IDP_dMRI_TBSS_MO_Fornix_cres+Stria_terminalis_R	Mean MO in fornix cres+stria terminalis (right) on FA skeleton (from dMRI data)
IDP_dMRI_TBSS_MO_Fornix_cres+Stria_terminalis_L	Mean MO in fornix cres+stria terminalis (left) on FA skeleton (from dMRI data)
IDP_dMRI_TBSS_MO_Superior_longitudinal_fasciculus_R	Mean MO in superior longitudinal fasciculus (right) on FA skeleton (from dMRI data)
IDP_dMRI_TBSS_MO_Superior_longitudinal_fasciculus_L	Mean MO in superior longitudinal fasciculus (left) on FA skeleton (from dMRI data)
IDP_dMRI_TBSS_MO_Superior_fronto-occipital_fasciculus_R	Mean MO in superior fronto-occipital fasciculus (right) on FA skeleton (from dMRI data)
IDP_dMRI_TBSS_MO_Superior_fronto-occipital_fasciculus_L	Mean MO in superior fronto-occipital fasciculus (left) on FA skeleton (from dMRI data)
IDP_dMRI_TBSS_MO_Uncinate_fasciculus_R	Mean MO in uncinate fasciculus (right) on FA skeleton (from dMRI data)
IDP_dMRI_TBSS_MO_Uncinate_fasciculus_L	Mean MO in uncinate fasciculus (left) on FA skeleton (from dMRI data)
IDP_dMRI_TBSS_MO_Tapetum_R	Mean MO in tapetum (right) on FA skeleton (from dMRI data)
IDP_dMRI_TBSS_MO_Tapetum_L	Mean MO in tapetum (left) on FA skeleton (from dMRI data)
IDP_dMRI_TBSS_L1_Middle_cerebellar_peduncle	Mean L1 in middle cerebellar peduncle on FA skeleton (from dMRI data)
IDP_dMRI_TBSS_L1_Pontine_crossing_tract	Mean L1 in pontine crossing tract on FA skeleton (from dMRI data)
IDP_dMRI_TBSS_L1_Genu_of_corpus_callosum	Mean L1 in genu of corpus callosum on FA skeleton (from dMRI data)
IDP_dMRI_TBSS_L1_Body_of_corpus_callosum	Mean L1 in body of corpus callosum on FA skeleton (from dMRI data)
IDP_dMRI_TBSS_L1_Splenium_of_corpus_callosum	Mean L1 in splenium of corpus callosum on FA skeleton (from dMRI data)
IDP_dMRI_TBSS_L1_Fornix	Mean L1 in fornix on FA skeleton (from dMRI data)
IDP_dMRI_TBSS_L1_Corticospinal_tract_R	Mean L1 in corticospinal tract (right) on FA skeleton (from dMRI data)
IDP_dMRI_TBSS_L1_Corticospinal_tract_L	Mean L1 in corticospinal tract (left) on FA skeleton (from dMRI data)
IDP_dMRI_TBSS_L1_Medial_lemniscus_R	Mean L1 in medial lemniscus (right) on FA skeleton (from dMRI data)
IDP_dMRI_TBSS_L1_Medial_lemniscus_L	Mean L1 in medial lemniscus (left) on FA skeleton (from dMRI data)
IDP_dMRI_TBSS_L1_Inferior_cerebellar_peduncle_R	Mean L1 in inferior cerebellar peduncle (right) on FA skeleton (from dMRI data)
IDP_dMRI_TBSS_L1_Inferior_cerebellar_peduncle_L	Mean L1 in inferior cerebellar peduncle (left) on FA skeleton (from dMRI data)
IDP_dMRI_TBSS_L1_Superior_cerebellar_peduncle_R	Mean L1 in superior cerebellar peduncle (right) on FA skeleton (from dMRI data)
IDP_dMRI_TBSS_L1_Superior_cerebellar_peduncle_L	Mean L1 in superior cerebellar peduncle (left) on FA skeleton (from dMRI data)
IDP_dMRI_TBSS_L1_Cerebral_peduncle_R	Mean L1 in cerebral peduncle (right) on FA skeleton (from dMRI data)
IDP_dMRI_TBSS_L1_Cerebral_peduncle_L	Mean L1 in cerebral peduncle (left) on FA skeleton (from dMRI data)
IDP_dMRI_TBSS_L1_Anterior_limb_of_internal_capsule_R	Mean L1 in anterior limb of internal capsule (right) on FA skeleton (from dMRI data)
IDP_dMRI_TBSS_L1_Anterior_limb_of_internal_capsule_L	Mean L1 in anterior limb of internal capsule (left) on FA skeleton (from dMRI data)
IDP_dMRI_TBSS_L1_Posterior_limb_of_internal_capsule_R	Mean L1 in posterior limb of internal capsule (right) on FA skeleton (from dMRI data)
IDP_dMRI_TBSS_L1_Posterior_limb_of_internal_capsule_L	Mean L1 in posterior limb of internal capsule (left) on FA skeleton (from dMRI data)
IDP_dMRI_TBSS_L1_Retrolenticular_part_of_internal_capsule_R	Mean L1 in retrolenticular part of internal capsule (right) on FA skeleton (from dMRI data)
IDP_dMRI_TBSS_L1_Retrolenticular_part_of_internal_capsule_L	Mean L1 in retrolenticular part of internal capsule (left) on FA skeleton (from dMRI data)
IDP_dMRI_TBSS_L1_Anterior_corona_radiata_R	Mean L1 in anterior corona radiata (right) on FA skeleton (from dMRI data)
IDP_dMRI_TBSS_L1_Anterior_corona_radiata_L	Mean L1 in anterior corona radiata (left) on FA skeleton (from dMRI data)
IDP_dMRI_TBSS_L1_Superior_corona_radiata_R	Mean L1 in superior corona radiata (right) on FA skeleton (from dMRI data)
IDP_dMRI_TBSS_L1_Superior_corona_radiata_L	Mean L1 in superior corona radiata (left) on FA skeleton (from dMRI data)
IDP_dMRI_TBSS_L1_Posterior_corona_radiata_R	Mean L1 in posterior corona radiata (right) on FA skeleton (from dMRI data)
IDP_dMRI_TBSS_L1_Posterior_corona_radiata_L	Mean L1 in posterior corona radiata (left) on FA skeleton (from dMRI data)
IDP_dMRI_TBSS_L1_Posterior_thalamic_radiation_R	Mean L1 in posterior thalamic radiation (right) on FA skeleton (from dMRI data)
IDP_dMRI_TBSS_L1_Posterior_thalamic_radiation_L	Mean L1 in posterior thalamic radiation (left) on FA skeleton (from dMRI data)
IDP_dMRI_TBSS_L1_Sagittal_stratum_R	Mean L1 in sagittal stratum (right) on FA skeleton (from dMRI data)
IDP_dMRI_TBSS_L1_Sagittal_stratum_L	Mean L1 in sagittal stratum (left) on FA skeleton (from dMRI data)
IDP_dMRI_TBSS_L1_External_capsule_R	Mean L1 in external capsule (right) on FA skeleton (from dMRI data)
IDP_dMRI_TBSS_L1_External_capsule_L	Mean L1 in external capsule (left) on FA skeleton (from dMRI data)
IDP_dMRI_TBSS_L1_Cingulum_cingulate_gyrus_R	Mean L1 in cingulum cingulate gyrus (right) on FA skeleton (from dMRI data)
IDP_dMRI_TBSS_L1_Cingulum_cingulate_gyrus_L	Mean L1 in cingulum cingulate gyrus (left) on FA skeleton (from dMRI data)
IDP_dMRI_TBSS_L1_Cingulum_hippocampus_R	Mean L1 in cingulum hippocampus (right) on FA skeleton (from dMRI data)
IDP_dMRI_TBSS_L1_Cingulum_hippocampus_L	Mean L1 in cingulum hippocampus (left) on FA skeleton (from dMRI data)
IDP_dMRI_TBSS_L1_Fornix_cres+Stria_terminalis_R	Mean L1 in fornix cres+stria terminalis (right) on FA skeleton (from dMRI data)
IDP_dMRI_TBSS_L1_Fornix_cres+Stria_terminalis_L	Mean L1 in fornix cres+stria terminalis (left) on FA skeleton (from dMRI data)
IDP_dMRI_TBSS_L1_Superior_longitudinal_fasciculus_R	Mean L1 in superior longitudinal fasciculus (right) on FA skeleton (from dMRI data)
IDP_dMRI_TBSS_L1_Superior_longitudinal_fasciculus_L	Mean L1 in superior longitudinal fasciculus (left) on FA skeleton (from dMRI data)
IDP_dMRI_TBSS_L1_Superior_fronto-occipital_fasciculus_R	Mean L1 in superior fronto-occipital fasciculus (right) on FA skeleton (from dMRI data)
IDP_dMRI_TBSS_L1_Superior_fronto-occipital_fasciculus_L	Mean L1 in superior fronto-occipital fasciculus (left) on FA skeleton (from dMRI data)
IDP_dMRI_TBSS_L1_Uncinate_fasciculus_R	Mean L1 in uncinate fasciculus (right) on FA skeleton (from dMRI data)
IDP_dMRI_TBSS_L1_Uncinate_fasciculus_L	Mean L1 in uncinate fasciculus (left) on FA skeleton (from dMRI data)
IDP_dMRI_TBSS_L1_Tapetum_R	Mean L1 in tapetum (right) on FA skeleton (from dMRI data)
IDP_dMRI_TBSS_L1_Tapetum_L	Mean L1 in tapetum (left) on FA skeleton (from dMRI data)
IDP_dMRI_TBSS_L2_Middle_cerebellar_peduncle	Mean L2 in middle cerebellar peduncle on FA skeleton (from dMRI data)
IDP_dMRI_TBSS_L2_Pontine_crossing_tract	Mean L2 in pontine crossing tract on FA skeleton (from dMRI data)
IDP_dMRI_TBSS_L2_Genu_of_corpus_callosum	Mean L2 in genu of corpus callosum on FA skeleton (from dMRI data)
IDP_dMRI_TBSS_L2_Body_of_corpus_callosum	Mean L2 in body of corpus callosum on FA skeleton (from dMRI data)
IDP_dMRI_TBSS_L2_Splenium_of_corpus_callosum	Mean L2 in splenium of corpus callosum on FA skeleton (from dMRI data)
IDP_dMRI_TBSS_L2_Fornix	Mean L2 in fornix on FA skeleton (from dMRI data)
IDP_dMRI_TBSS_L2_Corticospinal_tract_R	Mean L2 in corticospinal tract (right) on FA skeleton (from dMRI data)
IDP_dMRI_TBSS_L2_Corticospinal_tract_L	Mean L2 in corticospinal tract (left) on FA skeleton (from dMRI data)
IDP_dMRI_TBSS_L2_Medial_lemniscus_R	Mean L2 in medial lemniscus (right) on FA skeleton (from dMRI data)
IDP_dMRI_TBSS_L2_Medial_lemniscus_L	Mean L2 in medial lemniscus (left) on FA skeleton (from dMRI data)
IDP_dMRI_TBSS_L2_Inferior_cerebellar_peduncle_R	Mean L2 in inferior cerebellar peduncle (right) on FA skeleton (from dMRI data)
IDP_dMRI_TBSS_L2_Inferior_cerebellar_peduncle_L	Mean L2 in inferior cerebellar peduncle (left) on FA skeleton (from dMRI data)
IDP_dMRI_TBSS_L2_Superior_cerebellar_peduncle_R	Mean L2 in superior cerebellar peduncle (right) on FA skeleton (from dMRI data)
IDP_dMRI_TBSS_L2_Superior_cerebellar_peduncle_L	Mean L2 in superior cerebellar peduncle (left) on FA skeleton (from dMRI data)
IDP_dMRI_TBSS_L2_Cerebral_peduncle_R	Mean L2 in cerebral peduncle (right) on FA skeleton (from dMRI data)
IDP_dMRI_TBSS_L2_Cerebral_peduncle_L	Mean L2 in cerebral peduncle (left) on FA skeleton (from dMRI data)
IDP_dMRI_TBSS_L2_Anterior_limb_of_internal_capsule_R	Mean L2 in anterior limb of internal capsule (right) on FA skeleton (from dMRI data)
IDP_dMRI_TBSS_L2_Anterior_limb_of_internal_capsule_L	Mean L2 in anterior limb of internal capsule (left) on FA skeleton (from dMRI data)
IDP_dMRI_TBSS_L2_Posterior_limb_of_internal_capsule_R	Mean L2 in posterior limb of internal capsule (right) on FA skeleton (from dMRI data)
IDP_dMRI_TBSS_L2_Posterior_limb_of_internal_capsule_L	Mean L2 in posterior limb of internal capsule (left) on FA skeleton (from dMRI data)
IDP_dMRI_TBSS_L2_Retrolenticular_part_of_internal_capsule_R	Mean L2 in retrolenticular part of internal capsule (right) on FA skeleton (from dMRI data)
IDP_dMRI_TBSS_L2_Retrolenticular_part_of_internal_capsule_L	Mean L2 in retrolenticular part of internal capsule (left) on FA skeleton (from dMRI data)
IDP_dMRI_TBSS_L2_Anterior_corona_radiata_R	Mean L2 in anterior corona radiata (right) on FA skeleton (from dMRI data)
IDP_dMRI_TBSS_L2_Anterior_corona_radiata_L	Mean L2 in anterior corona radiata (left) on FA skeleton (from dMRI data)
IDP_dMRI_TBSS_L2_Superior_corona_radiata_R	Mean L2 in superior corona radiata (right) on FA skeleton (from dMRI data)
IDP_dMRI_TBSS_L2_Superior_corona_radiata_L	Mean L2 in superior corona radiata (left) on FA skeleton (from dMRI data)
IDP_dMRI_TBSS_L2_Posterior_corona_radiata_R	Mean L2 in posterior corona radiata (right) on FA skeleton (from dMRI data)
IDP_dMRI_TBSS_L2_Posterior_corona_radiata_L	Mean L2 in posterior corona radiata (left) on FA skeleton (from dMRI data)
IDP_dMRI_TBSS_L2_Posterior_thalamic_radiation_R	Mean L2 in posterior thalamic radiation (right) on FA skeleton (from dMRI data)
IDP_dMRI_TBSS_L2_Posterior_thalamic_radiation_L	Mean L2 in posterior thalamic radiation (left) on FA skeleton (from dMRI data)
IDP_dMRI_TBSS_L2_Sagittal_stratum_R	Mean L2 in sagittal stratum (right) on FA skeleton (from dMRI data)
IDP_dMRI_TBSS_L2_Sagittal_stratum_L	Mean L2 in sagittal stratum (left) on FA skeleton (from dMRI data)
IDP_dMRI_TBSS_L2_External_capsule_R	Mean L2 in external capsule (right) on FA skeleton (from dMRI data)
IDP_dMRI_TBSS_L2_External_capsule_L	Mean L2 in external capsule (left) on FA skeleton (from dMRI data)
IDP_dMRI_TBSS_L2_Cingulum_cingulate_gyrus_R	Mean L2 in cingulum cingulate gyrus (right) on FA skeleton (from dMRI data)
IDP_dMRI_TBSS_L2_Cingulum_cingulate_gyrus_L	Mean L2 in cingulum cingulate gyrus (left) on FA skeleton (from dMRI data)
IDP_dMRI_TBSS_L2_Cingulum_hippocampus_R	Mean L2 in cingulum hippocampus (right) on FA skeleton (from dMRI data)
IDP_dMRI_TBSS_L2_Cingulum_hippocampus_L	Mean L2 in cingulum hippocampus (left) on FA skeleton (from dMRI data)
IDP_dMRI_TBSS_L2_Fornix_cres+Stria_terminalis_R	Mean L2 in fornix cres+stria terminalis (right) on FA skeleton (from dMRI data)
IDP_dMRI_TBSS_L2_Fornix_cres+Stria_terminalis_L	Mean L2 in fornix cres+stria terminalis (left) on FA skeleton (from dMRI data)
IDP_dMRI_TBSS_L2_Superior_longitudinal_fasciculus_R	Mean L2 in superior longitudinal fasciculus (right) on FA skeleton (from dMRI data)
IDP_dMRI_TBSS_L2_Superior_longitudinal_fasciculus_L	Mean L2 in superior longitudinal fasciculus (left) on FA skeleton (from dMRI data)
IDP_dMRI_TBSS_L2_Superior_fronto-occipital_fasciculus_R	Mean L2 in superior fronto-occipital fasciculus (right) on FA skeleton (from dMRI data)
IDP_dMRI_TBSS_L2_Superior_fronto-occipital_fasciculus_L	Mean L2 in superior fronto-occipital fasciculus (left) on FA skeleton (from dMRI data)
IDP_dMRI_TBSS_L2_Uncinate_fasciculus_R	Mean L2 in uncinate fasciculus (right) on FA skeleton (from dMRI data)
IDP_dMRI_TBSS_L2_Uncinate_fasciculus_L	Mean L2 in uncinate fasciculus (left) on FA skeleton (from dMRI data)
IDP_dMRI_TBSS_L2_Tapetum_R	Mean L2 in tapetum (right) on FA skeleton (from dMRI data)
IDP_dMRI_TBSS_L2_Tapetum_L	Mean L2 in tapetum (left) on FA skeleton (from dMRI data)
IDP_dMRI_TBSS_L3_Middle_cerebellar_peduncle	Mean L3 in middle cerebellar peduncle on FA skeleton (from dMRI data)
IDP_dMRI_TBSS_L3_Pontine_crossing_tract	Mean L3 in pontine crossing tract on FA skeleton (from dMRI data)
IDP_dMRI_TBSS_L3_Genu_of_corpus_callosum	Mean L3 in genu of corpus callosum on FA skeleton (from dMRI data)
IDP_dMRI_TBSS_L3_Body_of_corpus_callosum	Mean L3 in body of corpus callosum on FA skeleton (from dMRI data)
IDP_dMRI_TBSS_L3_Splenium_of_corpus_callosum	Mean L3 in splenium of corpus callosum on FA skeleton (from dMRI data)
IDP_dMRI_TBSS_L3_Fornix	Mean L3 in fornix on FA skeleton (from dMRI data)
IDP_dMRI_TBSS_L3_Corticospinal_tract_R	Mean L3 in corticospinal tract (right) on FA skeleton (from dMRI data)
IDP_dMRI_TBSS_L3_Corticospinal_tract_L	Mean L3 in corticospinal tract (left) on FA skeleton (from dMRI data)
IDP_dMRI_TBSS_L3_Medial_lemniscus_R	Mean L3 in medial lemniscus (right) on FA skeleton (from dMRI data)
IDP_dMRI_TBSS_L3_Medial_lemniscus_L	Mean L3 in medial lemniscus (left) on FA skeleton (from dMRI data)
IDP_dMRI_TBSS_L3_Inferior_cerebellar_peduncle_R	Mean L3 in inferior cerebellar peduncle (right) on FA skeleton (from dMRI data)
IDP_dMRI_TBSS_L3_Inferior_cerebellar_peduncle_L	Mean L3 in inferior cerebellar peduncle (left) on FA skeleton (from dMRI data)
IDP_dMRI_TBSS_L3_Superior_cerebellar_peduncle_R	Mean L3 in superior cerebellar peduncle (right) on FA skeleton (from dMRI data)
IDP_dMRI_TBSS_L3_Superior_cerebellar_peduncle_L	Mean L3 in superior cerebellar peduncle (left) on FA skeleton (from dMRI data)
IDP_dMRI_TBSS_L3_Cerebral_peduncle_R	Mean L3 in cerebral peduncle (right) on FA skeleton (from dMRI data)
IDP_dMRI_TBSS_L3_Cerebral_peduncle_L	Mean L3 in cerebral peduncle (left) on FA skeleton (from dMRI data)
IDP_dMRI_TBSS_L3_Anterior_limb_of_internal_capsule_R	Mean L3 in anterior limb of internal capsule (right) on FA skeleton (from dMRI data)
IDP_dMRI_TBSS_L3_Anterior_limb_of_internal_capsule_L	Mean L3 in anterior limb of internal capsule (left) on FA skeleton (from dMRI data)
IDP_dMRI_TBSS_L3_Posterior_limb_of_internal_capsule_R	Mean L3 in posterior limb of internal capsule (right) on FA skeleton (from dMRI data)
IDP_dMRI_TBSS_L3_Posterior_limb_of_internal_capsule_L	Mean L3 in posterior limb of internal capsule (left) on FA skeleton (from dMRI data)
IDP_dMRI_TBSS_L3_Retrolenticular_part_of_internal_capsule_R	Mean L3 in retrolenticular part of internal capsule (right) on FA skeleton (from dMRI data)
IDP_dMRI_TBSS_L3_Retrolenticular_part_of_internal_capsule_L	Mean L3 in retrolenticular part of internal capsule (left) on FA skeleton (from dMRI data)
IDP_dMRI_TBSS_L3_Anterior_corona_radiata_R	Mean L3 in anterior corona radiata (right) on FA skeleton (from dMRI data)
IDP_dMRI_TBSS_L3_Anterior_corona_radiata_L	Mean L3 in anterior corona radiata (left) on FA skeleton (from dMRI data)
IDP_dMRI_TBSS_L3_Superior_corona_radiata_R	Mean L3 in superior corona radiata (right) on FA skeleton (from dMRI data)
IDP_dMRI_TBSS_L3_Superior_corona_radiata_L	Mean L3 in superior corona radiata (left) on FA skeleton (from dMRI data)
IDP_dMRI_TBSS_L3_Posterior_corona_radiata_R	Mean L3 in posterior corona radiata (right) on FA skeleton (from dMRI data)
IDP_dMRI_TBSS_L3_Posterior_corona_radiata_L	Mean L3 in posterior corona radiata (left) on FA skeleton (from dMRI data)
IDP_dMRI_TBSS_L3_Posterior_thalamic_radiation_R	Mean L3 in posterior thalamic radiation (right) on FA skeleton (from dMRI data)
IDP_dMRI_TBSS_L3_Posterior_thalamic_radiation_L	Mean L3 in posterior thalamic radiation (left) on FA skeleton (from dMRI data)
IDP_dMRI_TBSS_L3_Sagittal_stratum_R	Mean L3 in sagittal stratum (right) on FA skeleton (from dMRI data)
IDP_dMRI_TBSS_L3_Sagittal_stratum_L	Mean L3 in sagittal stratum (left) on FA skeleton (from dMRI data)
IDP_dMRI_TBSS_L3_External_capsule_R	Mean L3 in external capsule (right) on FA skeleton (from dMRI data)
IDP_dMRI_TBSS_L3_External_capsule_L	Mean L3 in external capsule (left) on FA skeleton (from dMRI data)
IDP_dMRI_TBSS_L3_Cingulum_cingulate_gyrus_R	Mean L3 in cingulum cingulate gyrus (right) on FA skeleton (from dMRI data)
IDP_dMRI_TBSS_L3_Cingulum_cingulate_gyrus_L	Mean L3 in cingulum cingulate gyrus (left) on FA skeleton (from dMRI data)
IDP_dMRI_TBSS_L3_Cingulum_hippocampus_R	Mean L3 in cingulum hippocampus (right) on FA skeleton (from dMRI data)
IDP_dMRI_TBSS_L3_Cingulum_hippocampus_L	Mean L3 in cingulum hippocampus (left) on FA skeleton (from dMRI data)
IDP_dMRI_TBSS_L3_Fornix_cres+Stria_terminalis_R	Mean L3 in fornix cres+stria terminalis (right) on FA skeleton (from dMRI data)
IDP_dMRI_TBSS_L3_Fornix_cres+Stria_terminalis_L	Mean L3 in fornix cres+stria terminalis (left) on FA skeleton (from dMRI data)
IDP_dMRI_TBSS_L3_Superior_longitudinal_fasciculus_R	Mean L3 in superior longitudinal fasciculus (right) on FA skeleton (from dMRI data)
IDP_dMRI_TBSS_L3_Superior_longitudinal_fasciculus_L	Mean L3 in superior longitudinal fasciculus (left) on FA skeleton (from dMRI data)
IDP_dMRI_TBSS_L3_Superior_fronto-occipital_fasciculus_R	Mean L3 in superior fronto-occipital fasciculus (right) on FA skeleton (from dMRI data)
IDP_dMRI_TBSS_L3_Superior_fronto-occipital_fasciculus_L	Mean L3 in superior fronto-occipital fasciculus (left) on FA skeleton (from dMRI data)
IDP_dMRI_TBSS_L3_Uncinate_fasciculus_R	Mean L3 in uncinate fasciculus (right) on FA skeleton (from dMRI data)
IDP_dMRI_TBSS_L3_Uncinate_fasciculus_L	Mean L3 in uncinate fasciculus (left) on FA skeleton (from dMRI data)
IDP_dMRI_TBSS_L3_Tapetum_R	Mean L3 in tapetum (right) on FA skeleton (from dMRI data)
IDP_dMRI_TBSS_L3_Tapetum_L	Mean L3 in tapetum (left) on FA skeleton (from dMRI data)
IDP_dMRI_TBSS_ICVF_Middle_cerebellar_peduncle	Mean ICVF in middle cerebellar peduncle on FA skeleton (from dMRI data)
IDP_dMRI_TBSS_ICVF_Pontine_crossing_tract	Mean ICVF in pontine crossing tract on FA skeleton (from dMRI data)
IDP_dMRI_TBSS_ICVF_Genu_of_corpus_callosum	Mean ICVF in genu of corpus callosum on FA skeleton (from dMRI data)
IDP_dMRI_TBSS_ICVF_Body_of_corpus_callosum	Mean ICVF in body of corpus callosum on FA skeleton (from dMRI data)
IDP_dMRI_TBSS_ICVF_Splenium_of_corpus_callosum	Mean ICVF in splenium of corpus callosum on FA skeleton (from dMRI data)
IDP_dMRI_TBSS_ICVF_Fornix	Mean ICVF in fornix on FA skeleton (from dMRI data)
IDP_dMRI_TBSS_ICVF_Corticospinal_tract_R	Mean ICVF in corticospinal tract (right) on FA skeleton (from dMRI data)
IDP_dMRI_TBSS_ICVF_Corticospinal_tract_L	Mean ICVF in corticospinal tract (left) on FA skeleton (from dMRI data)
IDP_dMRI_TBSS_ICVF_Medial_lemniscus_R	Mean ICVF in medial lemniscus (right) on FA skeleton (from dMRI data)
IDP_dMRI_TBSS_ICVF_Medial_lemniscus_L	Mean ICVF in medial lemniscus (left) on FA skeleton (from dMRI data)
IDP_dMRI_TBSS_ICVF_Inferior_cerebellar_peduncle_R	Mean ICVF in inferior cerebellar peduncle (right) on FA skeleton (from dMRI data)
IDP_dMRI_TBSS_ICVF_Inferior_cerebellar_peduncle_L	Mean ICVF in inferior cerebellar peduncle (left) on FA skeleton (from dMRI data)
IDP_dMRI_TBSS_ICVF_Superior_cerebellar_peduncle_R	Mean ICVF in superior cerebellar peduncle (right) on FA skeleton (from dMRI data)
IDP_dMRI_TBSS_ICVF_Superior_cerebellar_peduncle_L	Mean ICVF in superior cerebellar peduncle (left) on FA skeleton (from dMRI data)
IDP_dMRI_TBSS_ICVF_Cerebral_peduncle_R	Mean ICVF in cerebral peduncle (right) on FA skeleton (from dMRI data)
IDP_dMRI_TBSS_ICVF_Cerebral_peduncle_L	Mean ICVF in cerebral peduncle (left) on FA skeleton (from dMRI data)
IDP_dMRI_TBSS_ICVF_Anterior_limb_of_internal_capsule_R	Mean ICVF in anterior limb of internal capsule (right) on FA skeleton (from dMRI data)
IDP_dMRI_TBSS_ICVF_Anterior_limb_of_internal_capsule_L	Mean ICVF in anterior limb of internal capsule (left) on FA skeleton (from dMRI data)
IDP_dMRI_TBSS_ICVF_Posterior_limb_of_internal_capsule_R	Mean ICVF in posterior limb of internal capsule (right) on FA skeleton (from dMRI data)
IDP_dMRI_TBSS_ICVF_Posterior_limb_of_internal_capsule_L	Mean ICVF in posterior limb of internal capsule (left) on FA skeleton (from dMRI data)
IDP_dMRI_TBSS_ICVF_Retrolenticular_part_of_internal_capsule_R	Mean ICVF in retrolenticular part of internal capsule (right) on FA skeleton (from dMRI data)
IDP_dMRI_TBSS_ICVF_Retrolenticular_part_of_internal_capsule_L	Mean ICVF in retrolenticular part of internal capsule (left) on FA skeleton (from dMRI data)
IDP_dMRI_TBSS_ICVF_Anterior_corona_radiata_R	Mean ICVF in anterior corona radiata (right) on FA skeleton (from dMRI data)
IDP_dMRI_TBSS_ICVF_Anterior_corona_radiata_L	Mean ICVF in anterior corona radiata (left) on FA skeleton (from dMRI data)
IDP_dMRI_TBSS_ICVF_Superior_corona_radiata_R	Mean ICVF in superior corona radiata (right) on FA skeleton (from dMRI data)
IDP_dMRI_TBSS_ICVF_Superior_corona_radiata_L	Mean ICVF in superior corona radiata (left) on FA skeleton (from dMRI data)
IDP_dMRI_TBSS_ICVF_Posterior_corona_radiata_R	Mean ICVF in posterior corona radiata (right) on FA skeleton (from dMRI data)
IDP_dMRI_TBSS_ICVF_Posterior_corona_radiata_L	Mean ICVF in posterior corona radiata (left) on FA skeleton (from dMRI data)
IDP_dMRI_TBSS_ICVF_Posterior_thalamic_radiation_R	Mean ICVF in posterior thalamic radiation (right) on FA skeleton (from dMRI data)
IDP_dMRI_TBSS_ICVF_Posterior_thalamic_radiation_L	Mean ICVF in posterior thalamic radiation (left) on FA skeleton (from dMRI data)
IDP_dMRI_TBSS_ICVF_Sagittal_stratum_R	Mean ICVF in sagittal stratum (right) on FA skeleton (from dMRI data)
IDP_dMRI_TBSS_ICVF_Sagittal_stratum_L	Mean ICVF in sagittal stratum (left) on FA skeleton (from dMRI data)
IDP_dMRI_TBSS_ICVF_External_capsule_R	Mean ICVF in external capsule (right) on FA skeleton (from dMRI data)
IDP_dMRI_TBSS_ICVF_External_capsule_L	Mean ICVF in external capsule (left) on FA skeleton (from dMRI data)
IDP_dMRI_TBSS_ICVF_Cingulum_cingulate_gyrus_R	Mean ICVF in cingulum cingulate gyrus (right) on FA skeleton (from dMRI data)
IDP_dMRI_TBSS_ICVF_Cingulum_cingulate_gyrus_L	Mean ICVF in cingulum cingulate gyrus (left) on FA skeleton (from dMRI data)
IDP_dMRI_TBSS_ICVF_Cingulum_hippocampus_R	Mean ICVF in cingulum hippocampus (right) on FA skeleton (from dMRI data)
IDP_dMRI_TBSS_ICVF_Cingulum_hippocampus_L	Mean ICVF in cingulum hippocampus (left) on FA skeleton (from dMRI data)
IDP_dMRI_TBSS_ICVF_Fornix_cres+Stria_terminalis_R	Mean ICVF in fornix cres+stria terminalis (right) on FA skeleton (from dMRI data)
IDP_dMRI_TBSS_ICVF_Fornix_cres+Stria_terminalis_L	Mean ICVF in fornix cres+stria terminalis (left) on FA skeleton (from dMRI data)
IDP_dMRI_TBSS_ICVF_Superior_longitudinal_fasciculus_R	Mean ICVF in superior longitudinal fasciculus (right) on FA skeleton (from dMRI data)
IDP_dMRI_TBSS_ICVF_Superior_longitudinal_fasciculus_L	Mean ICVF in superior longitudinal fasciculus (left) on FA skeleton (from dMRI data)
IDP_dMRI_TBSS_ICVF_Superior_fronto-occipital_fasciculus_R	Mean ICVF in superior fronto-occipital fasciculus (right) on FA skeleton (from dMRI data)
IDP_dMRI_TBSS_ICVF_Superior_fronto-occipital_fasciculus_L	Mean ICVF in superior fronto-occipital fasciculus (left) on FA skeleton (from dMRI data)
IDP_dMRI_TBSS_ICVF_Uncinate_fasciculus_R	Mean ICVF in uncinate fasciculus (right) on FA skeleton (from dMRI data)
IDP_dMRI_TBSS_ICVF_Uncinate_fasciculus_L	Mean ICVF in uncinate fasciculus (left) on FA skeleton (from dMRI data)
IDP_dMRI_TBSS_ICVF_Tapetum_R	Mean ICVF in tapetum (right) on FA skeleton (from dMRI data)
IDP_dMRI_TBSS_ICVF_Tapetum_L	Mean ICVF in tapetum (left) on FA skeleton (from dMRI data)
IDP_dMRI_TBSS_OD_Middle_cerebellar_peduncle	Mean OD in middle cerebellar peduncle on FA skeleton (from dMRI data)
IDP_dMRI_TBSS_OD_Pontine_crossing_tract	Mean OD in pontine crossing tract on FA skeleton (from dMRI data)
IDP_dMRI_TBSS_OD_Genu_of_corpus_callosum	Mean OD in genu of corpus callosum on FA skeleton (from dMRI data)
IDP_dMRI_TBSS_OD_Body_of_corpus_callosum	Mean OD in body of corpus callosum on FA skeleton (from dMRI data)
IDP_dMRI_TBSS_OD_Splenium_of_corpus_callosum	Mean OD in splenium of corpus callosum on FA skeleton (from dMRI data)
IDP_dMRI_TBSS_OD_Fornix	Mean OD in fornix on FA skeleton (from dMRI data)
IDP_dMRI_TBSS_OD_Corticospinal_tract_R	Mean OD in corticospinal tract (right) on FA skeleton (from dMRI data)
IDP_dMRI_TBSS_OD_Corticospinal_tract_L	Mean OD in corticospinal tract (left) on FA skeleton (from dMRI data)
IDP_dMRI_TBSS_OD_Medial_lemniscus_R	Mean OD in medial lemniscus (right) on FA skeleton (from dMRI data)
IDP_dMRI_TBSS_OD_Medial_lemniscus_L	Mean OD in medial lemniscus (left) on FA skeleton (from dMRI data)
IDP_dMRI_TBSS_OD_Inferior_cerebellar_peduncle_R	Mean OD in inferior cerebellar peduncle (right) on FA skeleton (from dMRI data)
IDP_dMRI_TBSS_OD_Inferior_cerebellar_peduncle_L	Mean OD in inferior cerebellar peduncle (left) on FA skeleton (from dMRI data)
IDP_dMRI_TBSS_OD_Superior_cerebellar_peduncle_R	Mean OD in superior cerebellar peduncle (right) on FA skeleton (from dMRI data)
IDP_dMRI_TBSS_OD_Superior_cerebellar_peduncle_L	Mean OD in superior cerebellar peduncle (left) on FA skeleton (from dMRI data)
IDP_dMRI_TBSS_OD_Cerebral_peduncle_R	Mean OD in cerebral peduncle (right) on FA skeleton (from dMRI data)
IDP_dMRI_TBSS_OD_Cerebral_peduncle_L	Mean OD in cerebral peduncle (left) on FA skeleton (from dMRI data)
IDP_dMRI_TBSS_OD_Anterior_limb_of_internal_capsule_R	Mean OD in anterior limb of internal capsule (right) on FA skeleton (from dMRI data)
IDP_dMRI_TBSS_OD_Anterior_limb_of_internal_capsule_L	Mean OD in anterior limb of internal capsule (left) on FA skeleton (from dMRI data)
IDP_dMRI_TBSS_OD_Posterior_limb_of_internal_capsule_R	Mean OD in posterior limb of internal capsule (right) on FA skeleton (from dMRI data)
IDP_dMRI_TBSS_OD_Posterior_limb_of_internal_capsule_L	Mean OD in posterior limb of internal capsule (left) on FA skeleton (from dMRI data)
IDP_dMRI_TBSS_OD_Retrolenticular_part_of_internal_capsule_R	Mean OD in retrolenticular part of internal capsule (right) on FA skeleton (from dMRI data)
IDP_dMRI_TBSS_OD_Retrolenticular_part_of_internal_capsule_L	Mean OD in retrolenticular part of internal capsule (left) on FA skeleton (from dMRI data)
IDP_dMRI_TBSS_OD_Anterior_corona_radiata_R	Mean OD in anterior corona radiata (right) on FA skeleton (from dMRI data)
IDP_dMRI_TBSS_OD_Anterior_corona_radiata_L	Mean OD in anterior corona radiata (left) on FA skeleton (from dMRI data)
IDP_dMRI_TBSS_OD_Superior_corona_radiata_R	Mean OD in superior corona radiata (right) on FA skeleton (from dMRI data)
IDP_dMRI_TBSS_OD_Superior_corona_radiata_L	Mean OD in superior corona radiata (left) on FA skeleton (from dMRI data)
IDP_dMRI_TBSS_OD_Posterior_corona_radiata_R	Mean OD in posterior corona radiata (right) on FA skeleton (from dMRI data)
IDP_dMRI_TBSS_OD_Posterior_corona_radiata_L	Mean OD in posterior corona radiata (left) on FA skeleton (from dMRI data)
IDP_dMRI_TBSS_OD_Posterior_thalamic_radiation_R	Mean OD in posterior thalamic radiation (right) on FA skeleton (from dMRI data)
IDP_dMRI_TBSS_OD_Posterior_thalamic_radiation_L	Mean OD in posterior thalamic radiation (left) on FA skeleton (from dMRI data)
IDP_dMRI_TBSS_OD_Sagittal_stratum_R	Mean OD in sagittal stratum (right) on FA skeleton (from dMRI data)
IDP_dMRI_TBSS_OD_Sagittal_stratum_L	Mean OD in sagittal stratum (left) on FA skeleton (from dMRI data)
IDP_dMRI_TBSS_OD_External_capsule_R	Mean OD in external capsule (right) on FA skeleton (from dMRI data)
IDP_dMRI_TBSS_OD_External_capsule_L	Mean OD in external capsule (left) on FA skeleton (from dMRI data)
IDP_dMRI_TBSS_OD_Cingulum_cingulate_gyrus_R	Mean OD in cingulum cingulate gyrus (right) on FA skeleton (from dMRI data)
IDP_dMRI_TBSS_OD_Cingulum_cingulate_gyrus_L	Mean OD in cingulum cingulate gyrus (left) on FA skeleton (from dMRI data)
IDP_dMRI_TBSS_OD_Cingulum_hippocampus_R	Mean OD in cingulum hippocampus (right) on FA skeleton (from dMRI data)
IDP_dMRI_TBSS_OD_Cingulum_hippocampus_L	Mean OD in cingulum hippocampus (left) on FA skeleton (from dMRI data)
IDP_dMRI_TBSS_OD_Fornix_cres+Stria_terminalis_R	Mean OD in fornix cres+stria terminalis (right) on FA skeleton (from dMRI data)
IDP_dMRI_TBSS_OD_Fornix_cres+Stria_terminalis_L	Mean OD in fornix cres+stria terminalis (left) on FA skeleton (from dMRI data)
IDP_dMRI_TBSS_OD_Superior_longitudinal_fasciculus_R	Mean OD in superior longitudinal fasciculus (right) on FA skeleton (from dMRI data)
IDP_dMRI_TBSS_OD_Superior_longitudinal_fasciculus_L	Mean OD in superior longitudinal fasciculus (left) on FA skeleton (from dMRI data)
IDP_dMRI_TBSS_OD_Superior_fronto-occipital_fasciculus_R	Mean OD in superior fronto-occipital fasciculus (right) on FA skeleton (from dMRI data)
IDP_dMRI_TBSS_OD_Superior_fronto-occipital_fasciculus_L	Mean OD in superior fronto-occipital fasciculus (left) on FA skeleton (from dMRI data)
IDP_dMRI_TBSS_OD_Uncinate_fasciculus_R	Mean OD in uncinate fasciculus (right) on FA skeleton (from dMRI data)
IDP_dMRI_TBSS_OD_Uncinate_fasciculus_L	Mean OD in uncinate fasciculus (left) on FA skeleton (from dMRI data)
IDP_dMRI_TBSS_OD_Tapetum_R	Mean OD in tapetum (right) on FA skeleton (from dMRI data)
IDP_dMRI_TBSS_OD_Tapetum_L	Mean OD in tapetum (left) on FA skeleton (from dMRI data)
IDP_dMRI_TBSS_ISOVF_Middle_cerebellar_peduncle	Mean ISOVF in middle cerebellar peduncle on FA skeleton (from dMRI data)
IDP_dMRI_TBSS_ISOVF_Pontine_crossing_tract	Mean ISOVF in pontine crossing tract on FA skeleton (from dMRI data)
IDP_dMRI_TBSS_ISOVF_Genu_of_corpus_callosum	Mean ISOVF in genu of corpus callosum on FA skeleton (from dMRI data)
IDP_dMRI_TBSS_ISOVF_Body_of_corpus_callosum	Mean ISOVF in body of corpus callosum on FA skeleton (from dMRI data)
IDP_dMRI_TBSS_ISOVF_Splenium_of_corpus_callosum	Mean ISOVF in splenium of corpus callosum on FA skeleton (from dMRI data)
IDP_dMRI_TBSS_ISOVF_Fornix	Mean ISOVF in fornix on FA skeleton (from dMRI data)
IDP_dMRI_TBSS_ISOVF_Corticospinal_tract_R	Mean ISOVF in corticospinal tract (right) on FA skeleton (from dMRI data)
IDP_dMRI_TBSS_ISOVF_Corticospinal_tract_L	Mean ISOVF in corticospinal tract (left) on FA skeleton (from dMRI data)
IDP_dMRI_TBSS_ISOVF_Medial_lemniscus_R	Mean ISOVF in medial lemniscus (right) on FA skeleton (from dMRI data)
IDP_dMRI_TBSS_ISOVF_Medial_lemniscus_L	Mean ISOVF in medial lemniscus (left) on FA skeleton (from dMRI data)
IDP_dMRI_TBSS_ISOVF_Inferior_cerebellar_peduncle_R	Mean ISOVF in inferior cerebellar peduncle (right) on FA skeleton (from dMRI data)
IDP_dMRI_TBSS_ISOVF_Inferior_cerebellar_peduncle_L	Mean ISOVF in inferior cerebellar peduncle (left) on FA skeleton (from dMRI data)
IDP_dMRI_TBSS_ISOVF_Superior_cerebellar_peduncle_R	Mean ISOVF in superior cerebellar peduncle (right) on FA skeleton (from dMRI data)
IDP_dMRI_TBSS_ISOVF_Superior_cerebellar_peduncle_L	Mean ISOVF in superior cerebellar peduncle (left) on FA skeleton (from dMRI data)
IDP_dMRI_TBSS_ISOVF_Cerebral_peduncle_R	Mean ISOVF in cerebral peduncle (right) on FA skeleton (from dMRI data)
IDP_dMRI_TBSS_ISOVF_Cerebral_peduncle_L	Mean ISOVF in cerebral peduncle (left) on FA skeleton (from dMRI data)
IDP_dMRI_TBSS_ISOVF_Anterior_limb_of_internal_capsule_R	Mean ISOVF in anterior limb of internal capsule (right) on FA skeleton (from dMRI data)
IDP_dMRI_TBSS_ISOVF_Anterior_limb_of_internal_capsule_L	Mean ISOVF in anterior limb of internal capsule (left) on FA skeleton (from dMRI data)
IDP_dMRI_TBSS_ISOVF_Posterior_limb_of_internal_capsule_R	Mean ISOVF in posterior limb of internal capsule (right) on FA skeleton (from dMRI data)
IDP_dMRI_TBSS_ISOVF_Posterior_limb_of_internal_capsule_L	Mean ISOVF in posterior limb of internal capsule (left) on FA skeleton (from dMRI data)
IDP_dMRI_TBSS_ISOVF_Retrolenticular_part_of_internal_capsule_R	Mean ISOVF in retrolenticular part of internal capsule (right) on FA skeleton (from dMRI data)
IDP_dMRI_TBSS_ISOVF_Retrolenticular_part_of_internal_capsule_L	Mean ISOVF in retrolenticular part of internal capsule (left) on FA skeleton (from dMRI data)
IDP_dMRI_TBSS_ISOVF_Anterior_corona_radiata_R	Mean ISOVF in anterior corona radiata (right) on FA skeleton (from dMRI data)
IDP_dMRI_TBSS_ISOVF_Anterior_corona_radiata_L	Mean ISOVF in anterior corona radiata (left) on FA skeleton (from dMRI data)
IDP_dMRI_TBSS_ISOVF_Superior_corona_radiata_R	Mean ISOVF in superior corona radiata (right) on FA skeleton (from dMRI data)
IDP_dMRI_TBSS_ISOVF_Superior_corona_radiata_L	Mean ISOVF in superior corona radiata (left) on FA skeleton (from dMRI data)
IDP_dMRI_TBSS_ISOVF_Posterior_corona_radiata_R	Mean ISOVF in posterior corona radiata (right) on FA skeleton (from dMRI data)
IDP_dMRI_TBSS_ISOVF_Posterior_corona_radiata_L	Mean ISOVF in posterior corona radiata (left) on FA skeleton (from dMRI data)
IDP_dMRI_TBSS_ISOVF_Posterior_thalamic_radiation_R	Mean ISOVF in posterior thalamic radiation (right) on FA skeleton (from dMRI data)
IDP_dMRI_TBSS_ISOVF_Posterior_thalamic_radiation_L	Mean ISOVF in posterior thalamic radiation (left) on FA skeleton (from dMRI data)
IDP_dMRI_TBSS_ISOVF_Sagittal_stratum_R	Mean ISOVF in sagittal stratum (right) on FA skeleton (from dMRI data)
IDP_dMRI_TBSS_ISOVF_Sagittal_stratum_L	Mean ISOVF in sagittal stratum (left) on FA skeleton (from dMRI data)
IDP_dMRI_TBSS_ISOVF_External_capsule_R	Mean ISOVF in external capsule (right) on FA skeleton (from dMRI data)
IDP_dMRI_TBSS_ISOVF_External_capsule_L	Mean ISOVF in external capsule (left) on FA skeleton (from dMRI data)
IDP_dMRI_TBSS_ISOVF_Cingulum_cingulate_gyrus_R	Mean ISOVF in cingulum cingulate gyrus (right) on FA skeleton (from dMRI data)
IDP_dMRI_TBSS_ISOVF_Cingulum_cingulate_gyrus_L	Mean ISOVF in cingulum cingulate gyrus (left) on FA skeleton (from dMRI data)
IDP_dMRI_TBSS_ISOVF_Cingulum_hippocampus_R	Mean ISOVF in cingulum hippocampus (right) on FA skeleton (from dMRI data)
IDP_dMRI_TBSS_ISOVF_Cingulum_hippocampus_L	Mean ISOVF in cingulum hippocampus (left) on FA skeleton (from dMRI data)
IDP_dMRI_TBSS_ISOVF_Fornix_cres+Stria_terminalis_R	Mean ISOVF in fornix cres+stria terminalis (right) on FA skeleton (from dMRI data)
IDP_dMRI_TBSS_ISOVF_Fornix_cres+Stria_terminalis_L	Mean ISOVF in fornix cres+stria terminalis (left) on FA skeleton (from dMRI data)
IDP_dMRI_TBSS_ISOVF_Superior_longitudinal_fasciculus_R	Mean ISOVF in superior longitudinal fasciculus (right) on FA skeleton (from dMRI data)
IDP_dMRI_TBSS_ISOVF_Superior_longitudinal_fasciculus_L	Mean ISOVF in superior longitudinal fasciculus (left) on FA skeleton (from dMRI data)
IDP_dMRI_TBSS_ISOVF_Superior_fronto-occipital_fasciculus_R	Mean ISOVF in superior fronto-occipital fasciculus (right) on FA skeleton (from dMRI data)
IDP_dMRI_TBSS_ISOVF_Superior_fronto-occipital_fasciculus_L	Mean ISOVF in superior fronto-occipital fasciculus (left) on FA skeleton (from dMRI data)
IDP_dMRI_TBSS_ISOVF_Uncinate_fasciculus_R	Mean ISOVF in uncinate fasciculus (right) on FA skeleton (from dMRI data)
IDP_dMRI_TBSS_ISOVF_Uncinate_fasciculus_L	Mean ISOVF in uncinate fasciculus (left) on FA skeleton (from dMRI data)
IDP_dMRI_TBSS_ISOVF_Tapetum_R	Mean ISOVF in tapetum (right) on FA skeleton (from dMRI data)
IDP_dMRI_TBSS_ISOVF_Tapetum_L	Mean ISOVF in tapetum (left) on FA skeleton (from dMRI data)
IDP_dMRI_ProbtrackX_FA_ar_l	Weighted-mean FA in tract left acoustic radiation (from dMRI data)
IDP_dMRI_ProbtrackX_FA_ar_r	Weighted-mean FA in tract right acoustic radiation (from dMRI data)
IDP_dMRI_ProbtrackX_FA_atr_l	Weighted-mean FA in tract left anterior thalamic radiation (from dMRI data)
IDP_dMRI_ProbtrackX_FA_atr_r	Weighted-mean FA in tract right anterior thalamic radiation (from dMRI data)
IDP_dMRI_ProbtrackX_FA_cgc_l	Weighted-mean FA in tract left cingulate gyrus part of cingulum (from dMRI data)
IDP_dMRI_ProbtrackX_FA_cgc_r	Weighted-mean FA in tract right cingulate gyrus part of cingulum (from dMRI data)
IDP_dMRI_ProbtrackX_FA_cgh_l	Weighted-mean FA in tract left parahippocampal part of cingulum (from dMRI data)
IDP_dMRI_ProbtrackX_FA_cgh_r	Weighted-mean FA in tract right parahippocampal part of cingulum (from dMRI data)
IDP_dMRI_ProbtrackX_FA_cst_l	Weighted-mean FA in tract left corticospinal tract (from dMRI data)
IDP_dMRI_ProbtrackX_FA_cst_r	Weighted-mean FA in tract right corticospinal tract (from dMRI data)
IDP_dMRI_ProbtrackX_FA_fma	Weighted-mean FA in tract forceps major (from dMRI data)
IDP_dMRI_ProbtrackX_FA_fmi	Weighted-mean FA in tract forceps minor (from dMRI data)
IDP_dMRI_ProbtrackX_FA_ifo_l	Weighted-mean FA in tract left inferior fronto-occipital fasciculus (from dMRI data)
IDP_dMRI_ProbtrackX_FA_ifo_r	Weighted-mean FA in tract right inferior fronto-occipital fasciculus (from dMRI data)
IDP_dMRI_ProbtrackX_FA_ilf_l	Weighted-mean FA in tract left inferior longitudinal fasciculus (from dMRI data)
IDP_dMRI_ProbtrackX_FA_ilf_r	Weighted-mean FA in tract right inferior longitudinal fasciculus (from dMRI data)
IDP_dMRI_ProbtrackX_FA_mcp	Weighted-mean FA in tract middle cerebellar peduncle (from dMRI data)
IDP_dMRI_ProbtrackX_FA_ml_l	Weighted-mean FA in tract left medial lemniscus (from dMRI data)
IDP_dMRI_ProbtrackX_FA_ml_r	Weighted-mean FA in tract right medial lemniscus (from dMRI data)
IDP_dMRI_ProbtrackX_FA_ptr_l	Weighted-mean FA in tract left posterior thalamic radiation (from dMRI data)
IDP_dMRI_ProbtrackX_FA_ptr_r	Weighted-mean FA in tract right posterior thalamic radiation (from dMRI data)
IDP_dMRI_ProbtrackX_FA_slf_l	Weighted-mean FA in tract left superior longitudinal fasciculus (from dMRI data)
IDP_dMRI_ProbtrackX_FA_slf_r	Weighted-mean FA in tract rigt superior longitudinal fasciculus (from dMRI data)
IDP_dMRI_ProbtrackX_FA_str_l	Weighted-mean FA in tract left superior thalamic radiation (from dMRI data)
IDP_dMRI_ProbtrackX_FA_str_r	Weighted-mean FA in tract right superior thalamic radiation (from dMRI data)
IDP_dMRI_ProbtrackX_FA_unc_l	Weighted-mean FA in tract left uncinate fasciculus (from dMRI data)
IDP_dMRI_ProbtrackX_FA_unc_r	Weighted-mean FA in tract right uncinate fasciculus (from dMRI data)
IDP_dMRI_ProbtrackX_MD_ar_l	Weighted-mean MD in tract left acoustic radiation (from dMRI data)
IDP_dMRI_ProbtrackX_MD_ar_r	Weighted-mean MD in tract right acoustic radiation (from dMRI data)
IDP_dMRI_ProbtrackX_MD_atr_l	Weighted-mean MD in tract left anterior thalamic radiation (from dMRI data)
IDP_dMRI_ProbtrackX_MD_atr_r	Weighted-mean MD in tract right anterior thalamic radiation (from dMRI data)
IDP_dMRI_ProbtrackX_MD_cgc_l	Weighted-mean MD in tract left cingulate gyrus part of cingulum (from dMRI data)
IDP_dMRI_ProbtrackX_MD_cgc_r	Weighted-mean MD in tract right cingulate gyrus part of cingulum (from dMRI data)
IDP_dMRI_ProbtrackX_MD_cgh_l	Weighted-mean MD in tract left parahippocampal part of cingulum (from dMRI data)
IDP_dMRI_ProbtrackX_MD_cgh_r	Weighted-mean MD in tract right parahippocampal part of cingulum (from dMRI data)
IDP_dMRI_ProbtrackX_MD_cst_l	Weighted-mean MD in tract left corticospinal tract (from dMRI data)
IDP_dMRI_ProbtrackX_MD_cst_r	Weighted-mean MD in tract right corticospinal tract (from dMRI data)
IDP_dMRI_ProbtrackX_MD_fma	Weighted-mean MD in tract forceps major (from dMRI data)
IDP_dMRI_ProbtrackX_MD_fmi	Weighted-mean MD in tract forceps minor (from dMRI data)
IDP_dMRI_ProbtrackX_MD_ifo_l	Weighted-mean MD in tract left inferior fronto-occipital fasciculus (from dMRI data)
IDP_dMRI_ProbtrackX_MD_ifo_r	Weighted-mean MD in tract right inferior fronto-occipital fasciculus (from dMRI data)
IDP_dMRI_ProbtrackX_MD_ilf_l	Weighted-mean MD in tract left inferior longitudinal fasciculus (from dMRI data)
IDP_dMRI_ProbtrackX_MD_ilf_r	Weighted-mean MD in tract right inferior longitudinal fasciculus (from dMRI data)
IDP_dMRI_ProbtrackX_MD_mcp	Weighted-mean MD in tract middle cerebellar peduncle (from dMRI data)
IDP_dMRI_ProbtrackX_MD_ml_l	Weighted-mean MD in tract left medial lemniscus (from dMRI data)
IDP_dMRI_ProbtrackX_MD_ml_r	Weighted-mean MD in tract right medial lemniscus (from dMRI data)
IDP_dMRI_ProbtrackX_MD_ptr_l	Weighted-mean MD in tract left posterior thalamic radiation (from dMRI data)
IDP_dMRI_ProbtrackX_MD_ptr_r	Weighted-mean MD in tract right posterior thalamic radiation (from dMRI data)
IDP_dMRI_ProbtrackX_MD_slf_l	Weighted-mean MD in tract left superior longitudinal fasciculus (from dMRI data)
IDP_dMRI_ProbtrackX_MD_slf_r	Weighted-mean MD in tract rigt superior longitudinal fasciculus (from dMRI data)
IDP_dMRI_ProbtrackX_MD_str_l	Weighted-mean MD in tract left superior thalamic radiation (from dMRI data)
IDP_dMRI_ProbtrackX_MD_str_r	Weighted-mean MD in tract right superior thalamic radiation (from dMRI data)
IDP_dMRI_ProbtrackX_MD_unc_l	Weighted-mean MD in tract left uncinate fasciculus (from dMRI data)
IDP_dMRI_ProbtrackX_MD_unc_r	Weighted-mean MD in tract right uncinate fasciculus (from dMRI data)
IDP_dMRI_ProbtrackX_MO_ar_l	Weighted-mean MO in tract left acoustic radiation (from dMRI data)
IDP_dMRI_ProbtrackX_MO_ar_r	Weighted-mean MO in tract right acoustic radiation (from dMRI data)
IDP_dMRI_ProbtrackX_MO_atr_l	Weighted-mean MO in tract left anterior thalamic radiation (from dMRI data)
IDP_dMRI_ProbtrackX_MO_atr_r	Weighted-mean MO in tract right anterior thalamic radiation (from dMRI data)
IDP_dMRI_ProbtrackX_MO_cgc_l	Weighted-mean MO in tract left cingulate gyrus part of cingulum (from dMRI data)
IDP_dMRI_ProbtrackX_MO_cgc_r	Weighted-mean MO in tract right cingulate gyrus part of cingulum (from dMRI data)
IDP_dMRI_ProbtrackX_MO_cgh_l	Weighted-mean MO in tract left parahippocampal part of cingulum (from dMRI data)
IDP_dMRI_ProbtrackX_MO_cgh_r	Weighted-mean MO in tract right parahippocampal part of cingulum (from dMRI data)
IDP_dMRI_ProbtrackX_MO_cst_l	Weighted-mean MO in tract left corticospinal tract (from dMRI data)
IDP_dMRI_ProbtrackX_MO_cst_r	Weighted-mean MO in tract right corticospinal tract (from dMRI data)
IDP_dMRI_ProbtrackX_MO_fma	Weighted-mean MO in tract forceps major (from dMRI data)
IDP_dMRI_ProbtrackX_MO_fmi	Weighted-mean MO in tract forceps minor (from dMRI data)
IDP_dMRI_ProbtrackX_MO_ifo_l	Weighted-mean MO in tract left inferior fronto-occipital fasciculus (from dMRI data)
IDP_dMRI_ProbtrackX_MO_ifo_r	Weighted-mean MO in tract right inferior fronto-occipital fasciculus (from dMRI data)
IDP_dMRI_ProbtrackX_MO_ilf_l	Weighted-mean MO in tract left inferior longitudinal fasciculus (from dMRI data)
IDP_dMRI_ProbtrackX_MO_ilf_r	Weighted-mean MO in tract right inferior longitudinal fasciculus (from dMRI data)
IDP_dMRI_ProbtrackX_MO_mcp	Weighted-mean MO in tract middle cerebellar peduncle (from dMRI data)
IDP_dMRI_ProbtrackX_MO_ml_l	Weighted-mean MO in tract left medial lemniscus (from dMRI data)
IDP_dMRI_ProbtrackX_MO_ml_r	Weighted-mean MO in tract right medial lemniscus (from dMRI data)
IDP_dMRI_ProbtrackX_MO_ptr_l	Weighted-mean MO in tract left posterior thalamic radiation (from dMRI data)
IDP_dMRI_ProbtrackX_MO_ptr_r	Weighted-mean MO in tract right posterior thalamic radiation (from dMRI data)
IDP_dMRI_ProbtrackX_MO_slf_l	Weighted-mean MO in tract left superior longitudinal fasciculus (from dMRI data)
IDP_dMRI_ProbtrackX_MO_slf_r	Weighted-mean MO in tract rigt superior longitudinal fasciculus (from dMRI data)
IDP_dMRI_ProbtrackX_MO_str_l	Weighted-mean MO in tract left superior thalamic radiation (from dMRI data)
IDP_dMRI_ProbtrackX_MO_str_r	Weighted-mean MO in tract right superior thalamic radiation (from dMRI data)
IDP_dMRI_ProbtrackX_MO_unc_l	Weighted-mean MO in tract left uncinate fasciculus (from dMRI data)
IDP_dMRI_ProbtrackX_MO_unc_r	Weighted-mean MO in tract right uncinate fasciculus (from dMRI data)
IDP_dMRI_ProbtrackX_L1_ar_l	Weighted-mean L1 in tract left acoustic radiation (from dMRI data)
IDP_dMRI_ProbtrackX_L1_ar_r	Weighted-mean L1 in tract right acoustic radiation (from dMRI data)
IDP_dMRI_ProbtrackX_L1_atr_l	Weighted-mean L1 in tract left anterior thalamic radiation (from dMRI data)
IDP_dMRI_ProbtrackX_L1_atr_r	Weighted-mean L1 in tract right anterior thalamic radiation (from dMRI data)
IDP_dMRI_ProbtrackX_L1_cgc_l	Weighted-mean L1 in tract left cingulate gyrus part of cingulum (from dMRI data)
IDP_dMRI_ProbtrackX_L1_cgc_r	Weighted-mean L1 in tract right cingulate gyrus part of cingulum (from dMRI data)
IDP_dMRI_ProbtrackX_L1_cgh_l	Weighted-mean L1 in tract left parahippocampal part of cingulum (from dMRI data)
IDP_dMRI_ProbtrackX_L1_cgh_r	Weighted-mean L1 in tract right parahippocampal part of cingulum (from dMRI data)
IDP_dMRI_ProbtrackX_L1_cst_l	Weighted-mean L1 in tract left corticospinal tract (from dMRI data)
IDP_dMRI_ProbtrackX_L1_cst_r	Weighted-mean L1 in tract right corticospinal tract (from dMRI data)
IDP_dMRI_ProbtrackX_L1_fma	Weighted-mean L1 in tract forceps major (from dMRI data)
IDP_dMRI_ProbtrackX_L1_fmi	Weighted-mean L1 in tract forceps minor (from dMRI data)
IDP_dMRI_ProbtrackX_L1_ifo_l	Weighted-mean L1 in tract left inferior fronto-occipital fasciculus (from dMRI data)
IDP_dMRI_ProbtrackX_L1_ifo_r	Weighted-mean L1 in tract right inferior fronto-occipital fasciculus (from dMRI data)
IDP_dMRI_ProbtrackX_L1_ilf_l	Weighted-mean L1 in tract left inferior longitudinal fasciculus (from dMRI data)
IDP_dMRI_ProbtrackX_L1_ilf_r	Weighted-mean L1 in tract right inferior longitudinal fasciculus (from dMRI data)
IDP_dMRI_ProbtrackX_L1_mcp	Weighted-mean L1 in tract middle cerebellar peduncle (from dMRI data)
IDP_dMRI_ProbtrackX_L1_ml_l	Weighted-mean L1 in tract left medial lemniscus (from dMRI data)
IDP_dMRI_ProbtrackX_L1_ml_r	Weighted-mean L1 in tract right medial lemniscus (from dMRI data)
IDP_dMRI_ProbtrackX_L1_ptr_l	Weighted-mean L1 in tract left posterior thalamic radiation (from dMRI data)
IDP_dMRI_ProbtrackX_L1_ptr_r	Weighted-mean L1 in tract right posterior thalamic radiation (from dMRI data)
IDP_dMRI_ProbtrackX_L1_slf_l	Weighted-mean L1 in tract left superior longitudinal fasciculus (from dMRI data)
IDP_dMRI_ProbtrackX_L1_slf_r	Weighted-mean L1 in tract rigt superior longitudinal fasciculus (from dMRI data)
IDP_dMRI_ProbtrackX_L1_str_l	Weighted-mean L1 in tract left superior thalamic radiation (from dMRI data)
IDP_dMRI_ProbtrackX_L1_str_r	Weighted-mean L1 in tract right superior thalamic radiation (from dMRI data)
IDP_dMRI_ProbtrackX_L1_unc_l	Weighted-mean L1 in tract left uncinate fasciculus (from dMRI data)
IDP_dMRI_ProbtrackX_L1_unc_r	Weighted-mean L1 in tract right uncinate fasciculus (from dMRI data)
IDP_dMRI_ProbtrackX_L2_ar_l	Weighted-mean L2 in tract left acoustic radiation (from dMRI data)
IDP_dMRI_ProbtrackX_L2_ar_r	Weighted-mean L2 in tract right acoustic radiation (from dMRI data)
IDP_dMRI_ProbtrackX_L2_atr_l	Weighted-mean L2 in tract left anterior thalamic radiation (from dMRI data)
IDP_dMRI_ProbtrackX_L2_atr_r	Weighted-mean L2 in tract right anterior thalamic radiation (from dMRI data)
IDP_dMRI_ProbtrackX_L2_cgc_l	Weighted-mean L2 in tract left cingulate gyrus part of cingulum (from dMRI data)
IDP_dMRI_ProbtrackX_L2_cgc_r	Weighted-mean L2 in tract right cingulate gyrus part of cingulum (from dMRI data)
IDP_dMRI_ProbtrackX_L2_cgh_l	Weighted-mean L2 in tract left parahippocampal part of cingulum (from dMRI data)
IDP_dMRI_ProbtrackX_L2_cgh_r	Weighted-mean L2 in tract right parahippocampal part of cingulum (from dMRI data)
IDP_dMRI_ProbtrackX_L2_cst_l	Weighted-mean L2 in tract left corticospinal tract (from dMRI data)
IDP_dMRI_ProbtrackX_L2_cst_r	Weighted-mean L2 in tract right corticospinal tract (from dMRI data)
IDP_dMRI_ProbtrackX_L2_fma	Weighted-mean L2 in tract forceps major (from dMRI data)
IDP_dMRI_ProbtrackX_L2_fmi	Weighted-mean L2 in tract forceps minor (from dMRI data)
IDP_dMRI_ProbtrackX_L2_ifo_l	Weighted-mean L2 in tract left inferior fronto-occipital fasciculus (from dMRI data)
IDP_dMRI_ProbtrackX_L2_ifo_r	Weighted-mean L2 in tract right inferior fronto-occipital fasciculus (from dMRI data)
IDP_dMRI_ProbtrackX_L2_ilf_l	Weighted-mean L2 in tract left inferior longitudinal fasciculus (from dMRI data)
IDP_dMRI_ProbtrackX_L2_ilf_r	Weighted-mean L2 in tract right inferior longitudinal fasciculus (from dMRI data)
IDP_dMRI_ProbtrackX_L2_mcp	Weighted-mean L2 in tract middle cerebellar peduncle (from dMRI data)
IDP_dMRI_ProbtrackX_L2_ml_l	Weighted-mean L2 in tract left medial lemniscus (from dMRI data)
IDP_dMRI_ProbtrackX_L2_ml_r	Weighted-mean L2 in tract right medial lemniscus (from dMRI data)
IDP_dMRI_ProbtrackX_L2_ptr_l	Weighted-mean L2 in tract left posterior thalamic radiation (from dMRI data)
IDP_dMRI_ProbtrackX_L2_ptr_r	Weighted-mean L2 in tract right posterior thalamic radiation (from dMRI data)
IDP_dMRI_ProbtrackX_L2_slf_l	Weighted-mean L2 in tract left superior longitudinal fasciculus (from dMRI data)
IDP_dMRI_ProbtrackX_L2_slf_r	Weighted-mean L2 in tract rigt superior longitudinal fasciculus (from dMRI data)
IDP_dMRI_ProbtrackX_L2_str_l	Weighted-mean L2 in tract left superior thalamic radiation (from dMRI data)
IDP_dMRI_ProbtrackX_L2_str_r	Weighted-mean L2 in tract right superior thalamic radiation (from dMRI data)
IDP_dMRI_ProbtrackX_L2_unc_l	Weighted-mean L2 in tract left uncinate fasciculus (from dMRI data)
IDP_dMRI_ProbtrackX_L2_unc_r	Weighted-mean L2 in tract right uncinate fasciculus (from dMRI data)
IDP_dMRI_ProbtrackX_L3_ar_l	Weighted-mean L3 in tract left acoustic radiation (from dMRI data)
IDP_dMRI_ProbtrackX_L3_ar_r	Weighted-mean L3 in tract right acoustic radiation (from dMRI data)
IDP_dMRI_ProbtrackX_L3_atr_l	Weighted-mean L3 in tract left anterior thalamic radiation (from dMRI data)
IDP_dMRI_ProbtrackX_L3_atr_r	Weighted-mean L3 in tract right anterior thalamic radiation (from dMRI data)
IDP_dMRI_ProbtrackX_L3_cgc_l	Weighted-mean L3 in tract left cingulate gyrus part of cingulum (from dMRI data)
IDP_dMRI_ProbtrackX_L3_cgc_r	Weighted-mean L3 in tract right cingulate gyrus part of cingulum (from dMRI data)
IDP_dMRI_ProbtrackX_L3_cgh_l	Weighted-mean L3 in tract left parahippocampal part of cingulum (from dMRI data)
IDP_dMRI_ProbtrackX_L3_cgh_r	Weighted-mean L3 in tract right parahippocampal part of cingulum (from dMRI data)
IDP_dMRI_ProbtrackX_L3_cst_l	Weighted-mean L3 in tract left corticospinal tract (from dMRI data)
IDP_dMRI_ProbtrackX_L3_cst_r	Weighted-mean L3 in tract right corticospinal tract (from dMRI data)
IDP_dMRI_ProbtrackX_L3_fma	Weighted-mean L3 in tract forceps major (from dMRI data)
IDP_dMRI_ProbtrackX_L3_fmi	Weighted-mean L3 in tract forceps minor (from dMRI data)
IDP_dMRI_ProbtrackX_L3_ifo_l	Weighted-mean L3 in tract left inferior fronto-occipital fasciculus (from dMRI data)
IDP_dMRI_ProbtrackX_L3_ifo_r	Weighted-mean L3 in tract right inferior fronto-occipital fasciculus (from dMRI data)
IDP_dMRI_ProbtrackX_L3_ilf_l	Weighted-mean L3 in tract left inferior longitudinal fasciculus (from dMRI data)
IDP_dMRI_ProbtrackX_L3_ilf_r	Weighted-mean L3 in tract right inferior longitudinal fasciculus (from dMRI data)
IDP_dMRI_ProbtrackX_L3_mcp	Weighted-mean L3 in tract middle cerebellar peduncle (from dMRI data)
IDP_dMRI_ProbtrackX_L3_ml_l	Weighted-mean L3 in tract left medial lemniscus (from dMRI data)
IDP_dMRI_ProbtrackX_L3_ml_r	Weighted-mean L3 in tract right medial lemniscus (from dMRI data)
IDP_dMRI_ProbtrackX_L3_ptr_l	Weighted-mean L3 in tract left posterior thalamic radiation (from dMRI data)
IDP_dMRI_ProbtrackX_L3_ptr_r	Weighted-mean L3 in tract right posterior thalamic radiation (from dMRI data)
IDP_dMRI_ProbtrackX_L3_slf_l	Weighted-mean L3 in tract left superior longitudinal fasciculus (from dMRI data)
IDP_dMRI_ProbtrackX_L3_slf_r	Weighted-mean L3 in tract rigt superior longitudinal fasciculus (from dMRI data)
IDP_dMRI_ProbtrackX_L3_str_l	Weighted-mean L3 in tract left superior thalamic radiation (from dMRI data)
IDP_dMRI_ProbtrackX_L3_str_r	Weighted-mean L3 in tract right superior thalamic radiation (from dMRI data)
IDP_dMRI_ProbtrackX_L3_unc_l	Weighted-mean L3 in tract left uncinate fasciculus (from dMRI data)
IDP_dMRI_ProbtrackX_L3_unc_r	Weighted-mean L3 in tract right uncinate fasciculus (from dMRI data)
IDP_dMRI_ProbtrackX_ICVF_ar_l	Weighted-mean ICVF in tract left acoustic radiation (from dMRI data)
IDP_dMRI_ProbtrackX_ICVF_ar_r	Weighted-mean ICVF in tract right acoustic radiation (from dMRI data)
IDP_dMRI_ProbtrackX_ICVF_atr_l	Weighted-mean ICVF in tract left anterior thalamic radiation (from dMRI data)
IDP_dMRI_ProbtrackX_ICVF_atr_r	Weighted-mean ICVF in tract right anterior thalamic radiation (from dMRI data)
IDP_dMRI_ProbtrackX_ICVF_cgc_l	Weighted-mean ICVF in tract left cingulate gyrus part of cingulum (from dMRI data)
IDP_dMRI_ProbtrackX_ICVF_cgc_r	Weighted-mean ICVF in tract right cingulate gyrus part of cingulum (from dMRI data)
IDP_dMRI_ProbtrackX_ICVF_cgh_l	Weighted-mean ICVF in tract left parahippocampal part of cingulum (from dMRI data)
IDP_dMRI_ProbtrackX_ICVF_cgh_r	Weighted-mean ICVF in tract right parahippocampal part of cingulum (from dMRI data)
IDP_dMRI_ProbtrackX_ICVF_cst_l	Weighted-mean ICVF in tract left corticospinal tract (from dMRI data)
IDP_dMRI_ProbtrackX_ICVF_cst_r	Weighted-mean ICVF in tract right corticospinal tract (from dMRI data)
IDP_dMRI_ProbtrackX_ICVF_fma	Weighted-mean ICVF in tract forceps major (from dMRI data)
IDP_dMRI_ProbtrackX_ICVF_fmi	Weighted-mean ICVF in tract forceps minor (from dMRI data)
IDP_dMRI_ProbtrackX_ICVF_ifo_l	Weighted-mean ICVF in tract left inferior fronto-occipital fasciculus (from dMRI data)
IDP_dMRI_ProbtrackX_ICVF_ifo_r	Weighted-mean ICVF in tract right inferior fronto-occipital fasciculus (from dMRI data)
IDP_dMRI_ProbtrackX_ICVF_ilf_l	Weighted-mean ICVF in tract left inferior longitudinal fasciculus (from dMRI data)
IDP_dMRI_ProbtrackX_ICVF_ilf_r	Weighted-mean ICVF in tract right inferior longitudinal fasciculus (from dMRI data)
IDP_dMRI_ProbtrackX_ICVF_mcp	Weighted-mean ICVF in tract middle cerebellar peduncle (from dMRI data)
IDP_dMRI_ProbtrackX_ICVF_ml_l	Weighted-mean ICVF in tract left medial lemniscus (from dMRI data)
IDP_dMRI_ProbtrackX_ICVF_ml_r	Weighted-mean ICVF in tract right medial lemniscus (from dMRI data)
IDP_dMRI_ProbtrackX_ICVF_ptr_l	Weighted-mean ICVF in tract left posterior thalamic radiation (from dMRI data)
IDP_dMRI_ProbtrackX_ICVF_ptr_r	Weighted-mean ICVF in tract right posterior thalamic radiation (from dMRI data)
IDP_dMRI_ProbtrackX_ICVF_slf_l	Weighted-mean ICVF in tract left superior longitudinal fasciculus (from dMRI data)
IDP_dMRI_ProbtrackX_ICVF_slf_r	Weighted-mean ICVF in tract rigt superior longitudinal fasciculus (from dMRI data)
IDP_dMRI_ProbtrackX_ICVF_str_l	Weighted-mean ICVF in tract left superior thalamic radiation (from dMRI data)
IDP_dMRI_ProbtrackX_ICVF_str_r	Weighted-mean ICVF in tract right superior thalamic radiation (from dMRI data)
IDP_dMRI_ProbtrackX_ICVF_unc_l	Weighted-mean ICVF in tract left uncinate fasciculus (from dMRI data)
IDP_dMRI_ProbtrackX_ICVF_unc_r	Weighted-mean ICVF in tract right uncinate fasciculus (from dMRI data)
IDP_dMRI_ProbtrackX_OD_ar_l	Weighted-mean OD in tract left acoustic radiation (from dMRI data)
IDP_dMRI_ProbtrackX_OD_ar_r	Weighted-mean OD in tract right acoustic radiation (from dMRI data)
IDP_dMRI_ProbtrackX_OD_atr_l	Weighted-mean OD in tract left anterior thalamic radiation (from dMRI data)
IDP_dMRI_ProbtrackX_OD_atr_r	Weighted-mean OD in tract right anterior thalamic radiation (from dMRI data)
IDP_dMRI_ProbtrackX_OD_cgc_l	Weighted-mean OD in tract left cingulate gyrus part of cingulum (from dMRI data)
IDP_dMRI_ProbtrackX_OD_cgc_r	Weighted-mean OD in tract right cingulate gyrus part of cingulum (from dMRI data)
IDP_dMRI_ProbtrackX_OD_cgh_l	Weighted-mean OD in tract left parahippocampal part of cingulum (from dMRI data)
IDP_dMRI_ProbtrackX_OD_cgh_r	Weighted-mean OD in tract right parahippocampal part of cingulum (from dMRI data)
IDP_dMRI_ProbtrackX_OD_cst_l	Weighted-mean OD in tract left corticospinal tract (from dMRI data)
IDP_dMRI_ProbtrackX_OD_cst_r	Weighted-mean OD in tract right corticospinal tract (from dMRI data)
IDP_dMRI_ProbtrackX_OD_fma	Weighted-mean OD in tract forceps major (from dMRI data)
IDP_dMRI_ProbtrackX_OD_fmi	Weighted-mean OD in tract forceps minor (from dMRI data)
IDP_dMRI_ProbtrackX_OD_ifo_l	Weighted-mean OD in tract left inferior fronto-occipital fasciculus (from dMRI data)
IDP_dMRI_ProbtrackX_OD_ifo_r	Weighted-mean OD in tract right inferior fronto-occipital fasciculus (from dMRI data)
IDP_dMRI_ProbtrackX_OD_ilf_l	Weighted-mean OD in tract left inferior longitudinal fasciculus (from dMRI data)
IDP_dMRI_ProbtrackX_OD_ilf_r	Weighted-mean OD in tract right inferior longitudinal fasciculus (from dMRI data)
IDP_dMRI_ProbtrackX_OD_mcp	Weighted-mean OD in tract middle cerebellar peduncle (from dMRI data)
IDP_dMRI_ProbtrackX_OD_ml_l	Weighted-mean OD in tract left medial lemniscus (from dMRI data)
IDP_dMRI_ProbtrackX_OD_ml_r	Weighted-mean OD in tract right medial lemniscus (from dMRI data)
IDP_dMRI_ProbtrackX_OD_ptr_l	Weighted-mean OD in tract left posterior thalamic radiation (from dMRI data)
IDP_dMRI_ProbtrackX_OD_ptr_r	Weighted-mean OD in tract right posterior thalamic radiation (from dMRI data)
IDP_dMRI_ProbtrackX_OD_slf_l	Weighted-mean OD in tract left superior longitudinal fasciculus (from dMRI data)
IDP_dMRI_ProbtrackX_OD_slf_r	Weighted-mean OD in tract rigt superior longitudinal fasciculus (from dMRI data)
IDP_dMRI_ProbtrackX_OD_str_l	Weighted-mean OD in tract left superior thalamic radiation (from dMRI data)
IDP_dMRI_ProbtrackX_OD_str_r	Weighted-mean OD in tract right superior thalamic radiation (from dMRI data)
IDP_dMRI_ProbtrackX_OD_unc_l	Weighted-mean OD in tract left uncinate fasciculus (from dMRI data)
IDP_dMRI_ProbtrackX_OD_unc_r	Weighted-mean OD in tract right uncinate fasciculus (from dMRI data)
IDP_dMRI_ProbtrackX_ISOVF_ar_l	Weighted-mean ISOVF in tract left acoustic radiation (from dMRI data)
IDP_dMRI_ProbtrackX_ISOVF_ar_r	Weighted-mean ISOVF in tract right acoustic radiation (from dMRI data)
IDP_dMRI_ProbtrackX_ISOVF_atr_l	Weighted-mean ISOVF in tract left anterior thalamic radiation (from dMRI data)
IDP_dMRI_ProbtrackX_ISOVF_atr_r	Weighted-mean ISOVF in tract right anterior thalamic radiation (from dMRI data)
IDP_dMRI_ProbtrackX_ISOVF_cgc_l	Weighted-mean ISOVF in tract left cingulate gyrus part of cingulum (from dMRI data)
IDP_dMRI_ProbtrackX_ISOVF_cgc_r	Weighted-mean ISOVF in tract right cingulate gyrus part of cingulum (from dMRI data)
IDP_dMRI_ProbtrackX_ISOVF_cgh_l	Weighted-mean ISOVF in tract left parahippocampal part of cingulum (from dMRI data)
IDP_dMRI_ProbtrackX_ISOVF_cgh_r	Weighted-mean ISOVF in tract right parahippocampal part of cingulum (from dMRI data)
IDP_dMRI_ProbtrackX_ISOVF_cst_l	Weighted-mean ISOVF in tract left corticospinal tract (from dMRI data)
IDP_dMRI_ProbtrackX_ISOVF_cst_r	Weighted-mean ISOVF in tract right corticospinal tract (from dMRI data)
IDP_dMRI_ProbtrackX_ISOVF_fma	Weighted-mean ISOVF in tract forceps major (from dMRI data)
IDP_dMRI_ProbtrackX_ISOVF_fmi	Weighted-mean ISOVF in tract forceps minor (from dMRI data)
IDP_dMRI_ProbtrackX_ISOVF_ifo_l	Weighted-mean ISOVF in tract left inferior fronto-occipital fasciculus (from dMRI data)
IDP_dMRI_ProbtrackX_ISOVF_ifo_r	Weighted-mean ISOVF in tract right inferior fronto-occipital fasciculus (from dMRI data)
IDP_dMRI_ProbtrackX_ISOVF_ilf_l	Weighted-mean ISOVF in tract left inferior longitudinal fasciculus (from dMRI data)
IDP_dMRI_ProbtrackX_ISOVF_ilf_r	Weighted-mean ISOVF in tract right inferior longitudinal fasciculus (from dMRI data)
IDP_dMRI_ProbtrackX_ISOVF_mcp	Weighted-mean ISOVF in tract middle cerebellar peduncle (from dMRI data)
IDP_dMRI_ProbtrackX_ISOVF_ml_l	Weighted-mean ISOVF in tract left medial lemniscus (from dMRI data)
IDP_dMRI_ProbtrackX_ISOVF_ml_r	Weighted-mean ISOVF in tract right medial lemniscus (from dMRI data)
IDP_dMRI_ProbtrackX_ISOVF_ptr_l	Weighted-mean ISOVF in tract left posterior thalamic radiation (from dMRI data)
IDP_dMRI_ProbtrackX_ISOVF_ptr_r	Weighted-mean ISOVF in tract right posterior thalamic radiation (from dMRI data)
IDP_dMRI_ProbtrackX_ISOVF_slf_l	Weighted-mean ISOVF in tract left superior longitudinal fasciculus (from dMRI data)
IDP_dMRI_ProbtrackX_ISOVF_slf_r	Weighted-mean ISOVF in tract rigt superior longitudinal fasciculus (from dMRI data)
IDP_dMRI_ProbtrackX_ISOVF_str_l	Weighted-mean ISOVF in tract left superior thalamic radiation (from dMRI data)
IDP_dMRI_ProbtrackX_ISOVF_str_r	Weighted-mean ISOVF in tract right superior thalamic radiation (from dMRI data)
IDP_dMRI_ProbtrackX_ISOVF_unc_l	Weighted-mean ISOVF in tract left uncinate fasciculus (from dMRI data)
IDP_dMRI_ProbtrackX_ISOVF_unc_r	Weighted-mean ISOVF in tract right uncinate fasciculus (from dMRI data)

## Sheet: Table S2
Exposure	Outcome	Method	nsnp	β	se	pval	Q_pval	egger_intercept_pval	lo_ci	up_ci
BN	IDP dMRI TBSS MD Pontine crossing tract || id:ubm-a-245	Inverse variance weighted	29	0.0513582	0.013476	0.0001384	0.876277	0.121166	0.0249452	0.0777712
BN	IDP dMRI TBSS MD Medial lemniscus R || id:ubm-a-252	Inverse variance weighted	31	0.0338557	0.013669	0.0132557	0.851433	0.0763963	0.00706448	0.060647
BN	IDP dMRI TBSS L1 Pontine crossing tract || id:ubm-a-341	Inverse variance weighted	29	0.0511127	0.0129977	8.41e-05	0.88466	0.0565515	0.0256372	0.0765881
BN	IDP dMRI TBSS L1 Medial lemniscus R || id:ubm-a-348	Inverse variance weighted	31	0.0457441	0.014097	0.0011747	0.778903	0.467047	0.018114	0.0733742
BN	IDP dMRI TBSS L1 Medial lemniscus L || id:ubm-a-349	Inverse variance weighted	32	0.032829	0.013673	0.016355	0.924105	0.639127	0.006029	0.059629
BN	IDP dMRI TBSS L1 Superior cerebellar peduncle L || id:ubm-a-353	Inverse variance weighted	32	0.022104	0.011224	0.048904	0.836345	0.825719	0.000106	0.044103
BN	IDP dMRI TBSS L1 Anterior corona radiata L || id:ubm-a-363	Inverse variance weighted	32	-0.0273042	0.0128457	0.0335404	0.793508	0.760129	-0.0524818	-0.00212666
BN	IDP dMRI TBSS OD Medial lemniscus R || id:ubm-a-540	Inverse variance weighted	29	-0.0304431	0.0147587	0.0391388	0.337343	0.135714	-0.0593702	-0.00151608
BN	IDP dMRI TBSS OD Medial lemniscus L || id:ubm-a-541	Inverse variance weighted	30	-0.0299125	0.013894	0.0313266	0.584142	0.161874	-0.0571448	-0.00268014
BN	IDP dMRI TBSS OD Cingulum hippocampus R || id:ubm-a-568	Inverse variance weighted	33	0.0359421	0.0134588	0.0075734	0.993272	0.881313	0.00956278	0.0623214
BN	IDP dMRI TBSS ISOVF Pontine crossing tract || id:ubm-a-581	Inverse variance weighted	31	0.0559383	0.0136613	4.23e-05	0.831613	0.723783	0.029162	0.0827145
BN	IDP dMRI TBSS ISOVF Medial lemniscus R || id:ubm-a-588	Inverse variance weighted	32	0.0333906	0.0128978	0.0096297	0.870661	0.566152	0.00811079	0.0586703
BN	IDP dMRI TBSS ISOVF Medial lemniscus L || id:ubm-a-589	Inverse variance weighted	34	0.0268234	0.0123476	0.0298285	0.939165	0.364879	0.00262213	0.0510247
BN	IDP dMRI TBSS ISOVF Superior cerebellar peduncle L || id:ubm-a-593	Inverse variance weighted	32	0.0247051	0.0124771	0.0476993	0.709326	0.252158	0.000250015	0.0491601
BN	IDP dMRI TBSS ISOVF Retrolenticular part of internal capsule R || id:ubm-a-600	Inverse variance weighted	33	-0.0364554	0.0136116	0.0074004	0.628251	0.416446	-0.0631341	-0.00977674
BN	IDP dMRI ProbtrackX L1 ml r || id:ubm-a-727	Inverse variance weighted	29	0.0376211	0.0152556	0.0136612	0.834498	0.428347	0.00772012	0.0675221
BN	IDP dMRI ProbtrackX OD ilf l || id:ubm-a-831	Inverse variance weighted	31	0.0365349	0.0132178	0.0057085	0.994704	0.932416	0.010628	0.0624417
BN	IDP dMRI ProbtrackX OD mcp || id:ubm-a-833	Inverse variance weighted	31	0.030733	0.0136769	0.0246355	0.852461	0.083786	0.00392623	0.0575397
Abbreviations: ml, medial lemniscus; ilf, inferior longitudinal fasciculus; mcp, middle cerebellar peduncle

## Sheet: Table S3
id:ubm-a-245
SNP	effect_allele.exposure	other_allele.exposure	effect_allele.outcome	other_allele.outcome	R2#	fstatistics*					#:Palmer TM, Lawlor DA, Harbord RM, Sheehan NA, Tobias JH, Timpson NJ, et al. Using multiple genetic variants as instrumental variables for modifiable risk factors. Stat Methods Med Res. 2012; 21(3):223–42.
rs10461209	A	G	A	G	0.0173765	43.1483					*:Burgess S, Thompson SG. Avoiding bias from weak instruments in Mendelian randomization studies. Int J Epidemiol. 2011;40(3):755–64.
rs10498122	T	A	T	A	0.00907751	22.352
rs11215626	A	G	A	G	0.00980879	24.1705
rs12222192	G	T	G	T	NA	25.5847
rs12590626	G	A	G	A	0.0110112	27.1665
rs12986207	A	G	A	G	0.00786557	19.3441
rs1445130	G	A	G	A	0.0126791	31.3343
rs1556640	T	C	T	C	0.00891757	21.9547
rs16911431	C	T	C	T	0.0129241	31.9477
rs17021865	C	T	C	T	0.00857297	21.0989
rs17141485	A	G	A	G	0.0114808	28.3386
rs2589311	A	G	A	G	0.0155049	38.4277
rs2881621	T	A	T	A	0.00931219	22.9353
rs299362	A	G	A	G	0.00922836	22.7269
rs35240311	C	A	C	A	0.0138405	34.2448
rs35345871	C	G	C	G	0.00891406	21.9459
rs35355482	G	A	G	A	0.00871924	21.4621
rs45487297	A	T	A	T	0.00948335	23.3609
rs4665166	A	G	A	G	0.011468	28.3067
rs55644649	A	G	A	G	0.0105493	26.0148
rs55948608	T	C	T	C	0.00913356	22.4913
rs6135470	A	G	A	G	0.00867525	21.3528
rs61910395	T	C	T	C	0.00881417	21.6978
rs62528694	G	A	G	A	0.00972535	23.9629
rs7903789	G	T	G	T	0.00847213	20.8486
rs7957608	A	T	A	T	0.00896477	22.0719
rs8040855	C	G	C	G	0.0101338	24.9795
rs8104126	C	T	C	T	0.00973768	23.9936
rs9564662	T	A	T	A	0.0112984	27.8831
id:ubm-a-252
SNP	effect_allele.exposure	other_allele.exposure	effect_allele.outcome	other_allele.outcome	R2	fstatistics
rs10461209	A	G	A	G	0.0173765	43.1483
rs10498122	T	A	T	A	0.00907751	22.352
rs11215626	A	G	A	G	0.00980879	24.1705
rs12222192	G	T	G	T	NA	25.5847
rs12246837	T	G	T	G	0.00854363	21.0261
rs12590626	G	A	G	A	0.0110112	27.1665
rs12986207	A	G	A	G	0.00786557	19.3441
rs1445130	G	A	G	A	0.0126791	31.3343
rs1556640	T	C	T	C	0.00891757	21.9547
rs16911431	C	T	C	T	0.0129241	31.9477
rs17021865	C	T	C	T	0.00857297	21.0989
rs17141485	A	G	A	G	0.0114808	28.3386
rs2589311	A	G	A	G	0.0155049	38.4277
rs2881621	T	A	T	A	0.00931219	22.9353
rs299362	A	G	A	G	0.00922836	22.7269
rs35240311	C	A	C	A	0.0138405	34.2448
rs35345871	C	G	C	G	0.00891406	21.9459
rs45487297	A	T	A	T	0.00948335	23.3609
rs4665166	A	G	A	G	0.011468	28.3067
rs55644649	A	G	A	G	0.0105493	26.0148
rs55948608	T	C	T	C	0.00913356	22.4913
rs6135470	A	G	A	G	0.00867525	21.3528
rs61910395	T	C	T	C	0.00881417	21.6978
rs62290592	T	C	T	C	0.0089963	22.1502
rs7570172	C	A	C	A	0.0139828	34.6019
rs7903789	G	T	G	T	0.00847213	20.8486
rs7957608	A	T	A	T	0.00896477	22.0719
rs8040855	C	G	C	G	0.0101338	24.9795
rs8104126	C	T	C	T	0.00973768	23.9936
rs9564662	T	A	T	A	0.0112984	27.8831
rs985795	G	T	G	T	0.00896477	22.0719
id:ubm-a-341
SNP	effect_allele.exposure	other_allele.exposure	effect_allele.outcome	other_allele.outcome	R2	fstatistics
rs10461209	A	G	A	G	0.0173765	43.1483
rs10498122	T	A	T	A	0.00907751	22.352
rs11215626	A	G	A	G	0.00980879	24.1705
rs12222192	G	T	G	T	NA	25.5847
rs12590626	G	A	G	A	0.0110112	27.1665
rs12986207	A	G	A	G	0.00786557	19.3441
rs1445130	G	A	G	A	0.0126791	31.3343
rs1556640	T	C	T	C	0.00891757	21.9547
rs16911431	C	T	C	T	0.0129241	31.9477
rs17021865	C	T	C	T	0.00857297	21.0989
rs17141485	A	G	A	G	0.0114808	28.3386
rs2589311	A	G	A	G	0.0155049	38.4277
rs2881621	T	A	T	A	0.00931219	22.9353
rs299362	A	G	A	G	0.00922836	22.7269
rs35240311	C	A	C	A	0.0138405	34.2448
rs35345871	C	G	C	G	0.00891406	21.9459
rs35355482	G	A	G	A	0.00871924	21.4621
rs45487297	A	T	A	T	0.00948335	23.3609
rs4665166	A	G	A	G	0.011468	28.3067
rs55644649	A	G	A	G	0.0105493	26.0148
rs55948608	T	C	T	C	0.00913356	22.4913
rs6135470	A	G	A	G	0.00867525	21.3528
rs61910395	T	C	T	C	0.00881417	21.6978
rs62528694	G	A	G	A	0.00972535	23.9629
rs7903789	G	T	G	T	0.00847213	20.8486
rs7957608	A	T	A	T	0.00896477	22.0719
rs8040855	C	G	C	G	0.0101338	24.9795
rs8104126	C	T	C	T	0.00973768	23.9936
rs9564662	T	A	T	A	0.0112984	27.8831
id:ubm-a-348
SNP	effect_allele.exposure	other_allele.exposure	effect_allele.outcome	other_allele.outcome	R2	fstatistics
rs10461209	A	G	A	G	0.0173765	43.1483
rs10498122	T	A	T	A	0.00907751	22.352
rs11215626	A	G	A	G	0.00980879	24.1705
rs12222192	G	T	G	T	NA	25.5847
rs12590626	G	A	G	A	0.0110112	27.1665
rs12986207	A	G	A	G	0.00786557	19.3441
rs1445130	G	A	G	A	0.0126791	31.3343
rs1556640	T	C	T	C	0.00891757	21.9547
rs16911431	C	T	C	T	0.0129241	31.9477
rs17021865	C	T	C	T	0.00857297	21.0989
rs17141485	A	G	A	G	0.0114808	28.3386
rs28631020	A	G	A	G	0.00898702	22.1272
rs2881621	T	A	T	A	0.00931219	22.9353
rs299362	A	G	A	G	0.00922836	22.7269
rs35240311	C	A	C	A	0.0138405	34.2448
rs35345871	C	G	C	G	0.00891406	21.9459
rs45487297	A	T	A	T	0.00948335	23.3609
rs4665166	A	G	A	G	0.011468	28.3067
rs55644649	A	G	A	G	0.0105493	26.0148
rs55948608	T	C	T	C	0.00913356	22.4913
rs6135470	A	G	A	G	0.00867525	21.3528
rs61910395	T	C	T	C	0.00881417	21.6978
rs62290592	T	C	T	C	0.0089963	22.1502
rs62528694	G	A	G	A	0.00972535	23.9629
rs7570172	C	A	C	A	0.0139828	34.6019
rs7903789	G	T	G	T	0.00847213	20.8486
rs7957608	A	T	A	T	0.00896477	22.0719
rs8040855	C	G	C	G	0.0101338	24.9795
rs8104126	C	T	C	T	0.00973768	23.9936
rs9564662	T	A	T	A	0.0112984	27.8831
rs985795	G	T	G	T	0.00896477	22.0719
id:ubm-a-349
SNP	effect_allele.exposure	other_allele.exposure	effect_allele.outcome	other_allele.outcome	R2	fstatistics
rs10461209	A	G	A	G	0.0173765	43.1483
rs10498122	T	A	T	A	0.00907751	22.352
rs11215626	A	G	A	G	0.00980879	24.1705
rs12222192	G	T	G	T	NA	25.5847
rs12590626	G	A	G	A	0.0110112	27.1665
rs12986207	A	G	A	G	0.00786557	19.3441
rs1445130	G	A	G	A	0.0126791	31.3343
rs1556640	T	C	T	C	0.00891757	21.9547
rs16911431	C	T	C	T	0.0129241	31.9477
rs17021865	C	T	C	T	0.00857297	21.0989
rs17141485	A	G	A	G	0.0114808	28.3386
rs2589311	A	G	A	G	0.0155049	38.4277
rs28631020	A	G	A	G	0.00898702	22.1272
rs2881621	T	A	T	A	0.00931219	22.9353
rs299362	A	G	A	G	0.00922836	22.7269
rs35240311	C	A	C	A	0.0138405	34.2448
rs35345871	C	G	C	G	0.00891406	21.9459
rs35355482	G	A	G	A	0.00871924	21.4621
rs45487297	A	T	A	T	0.00948335	23.3609
rs4665166	A	G	A	G	0.011468	28.3067
rs55644649	A	G	A	G	0.0105493	26.0148
rs55948608	T	C	T	C	0.00913356	22.4913
rs6135470	A	G	A	G	0.00867525	21.3528
rs61910395	T	C	T	C	0.00881417	21.6978
rs62290592	T	C	T	C	0.0089963	22.1502
rs62528694	G	A	G	A	0.00972535	23.9629
rs7570172	C	A	C	A	0.0139828	34.6019
rs7903789	G	T	G	T	0.00847213	20.8486
rs7957608	A	T	A	T	0.00896477	22.0719
rs8040855	C	G	C	G	0.0101338	24.9795
rs8104126	C	T	C	T	0.00973768	23.9936
rs9564662	T	A	T	A	0.0112984	27.8831
id:ubm-a-353
SNP	effect_allele.exposure	other_allele.exposure	effect_allele.outcome	other_allele.outcome	R2	fstatistics
rs10461209	A	G	A	G	0.0173765	43.1483
rs10498122	T	A	T	A	0.00907751	22.352
rs11215626	A	G	A	G	0.00980879	24.1705
rs12222192	G	T	G	T	NA	25.5847
rs12246837	T	G	T	G	0.00854363	21.0261
rs12590626	G	A	G	A	0.0110112	27.1665
rs12986207	A	G	A	G	0.00786557	19.3441
rs1445130	G	A	G	A	0.0126791	31.3343
rs1556640	T	C	T	C	0.00891757	21.9547
rs16911431	C	T	C	T	0.0129241	31.9477
rs17021865	C	T	C	T	0.00857297	21.0989
rs17141485	A	G	A	G	0.0114808	28.3386
rs2589311	A	G	A	G	0.0155049	38.4277
rs28631020	A	G	A	G	0.00898702	22.1272
rs2881621	T	A	T	A	0.00931219	22.9353
rs299362	A	G	A	G	0.00922836	22.7269
rs35345871	C	G	C	G	0.00891406	21.9459
rs35355482	G	A	G	A	0.00871924	21.4621
rs45487297	A	T	A	T	0.00948335	23.3609
rs55644649	A	G	A	G	0.0105493	26.0148
rs55948608	T	C	T	C	0.00913356	22.4913
rs6135470	A	G	A	G	0.00867525	21.3528
rs61910395	T	C	T	C	0.00881417	21.6978
rs62290592	T	C	T	C	0.0089963	22.1502
rs62528694	G	A	G	A	0.00972535	23.9629
rs7570172	C	A	C	A	0.0139828	34.6019
rs7903789	G	T	G	T	0.00847213	20.8486
rs7957608	A	T	A	T	0.00896477	22.0719
rs8040855	C	G	C	G	0.0101338	24.9795
rs8104126	C	T	C	T	0.00973768	23.9936
rs9564662	T	A	T	A	0.0112984	27.8831
rs985795	G	T	G	T	0.00896477	22.0719
id:ubm-a-363
SNP	effect_allele.exposure	other_allele.exposure	effect_allele.outcome	other_allele.outcome	R2_3	fstatistics
rs10461209	A	G	A	G	0.0173765	43.1483
rs10498122	T	A	T	A	0.00907751	22.352
rs11215626	A	G	A	G	0.00980879	24.1705
rs12222192	G	T	G	T	NA	25.5847
rs12246837	T	G	T	G	0.00854363	21.0261
rs12590626	G	A	G	A	0.0110112	27.1665
rs12986207	A	G	A	G	0.00786557	19.3441
rs1445130	G	A	G	A	0.0126791	31.3343
rs1556640	T	C	T	C	0.00891757	21.9547
rs16911431	C	T	C	T	0.0129241	31.9477
rs17021865	C	T	C	T	0.00857297	21.0989
rs17141485	A	G	A	G	0.0114808	28.3386
rs2589311	A	G	A	G	0.0155049	38.4277
rs28631020	A	G	A	G	0.00898702	22.1272
rs2881621	T	A	T	A	0.00931219	22.9353
rs299362	A	G	A	G	0.00922836	22.7269
rs35240311	C	A	C	A	0.0138405	34.2448
rs35345871	C	G	C	G	0.00891406	21.9459
rs35355482	G	A	G	A	0.00871924	21.4621
rs45487297	A	T	A	T	0.00948335	23.3609
rs4665166	A	G	A	G	0.011468	28.3067
rs55644649	A	G	A	G	0.0105493	26.0148
rs55948608	T	C	T	C	0.00913356	22.4913
rs6135470	A	G	A	G	0.00867525	21.3528
rs61910395	T	C	T	C	0.00881417	21.6978
rs62290592	T	C	T	C	0.0089963	22.1502
rs62528694	G	A	G	A	0.00972535	23.9629
rs7570172	C	A	C	A	0.0139828	34.6019
rs7903789	G	T	G	T	0.00847213	20.8486
rs7957608	A	T	A	T	0.00896477	22.0719
rs9564662	T	A	T	A	0.0112984	27.8831
rs985795	G	T	G	T	0.00896477	22.0719
id:ubm-a-540
SNP	effect_allele.exposure	other_allele.exposure	effect_allele.outcome	other_allele.outcome	R2	fstatistics
rs10461209	A	G	A	G	0.0173765	43.1483
rs10498122	T	A	T	A	0.00907751	22.352
rs11215626	A	G	A	G	0.00980879	24.1705
rs12222192	G	T	G	T	NA	25.5847
rs12590626	G	A	G	A	0.0110112	27.1665
rs12986207	A	G	A	G	0.00786557	19.3441
rs1445130	G	A	G	A	0.0126791	31.3343
rs1556640	T	C	T	C	0.00891757	21.9547
rs16911431	C	T	C	T	0.0129241	31.9477
rs17021865	C	T	C	T	0.00857297	21.0989
rs17141485	A	G	A	G	0.0114808	28.3386
rs28631020	A	G	A	G	0.00898702	22.1272
rs2881621	T	A	T	A	0.00931219	22.9353
rs299362	A	G	A	G	0.00922836	22.7269
rs35240311	C	A	C	A	0.0138405	34.2448
rs35355482	G	A	G	A	0.00871924	21.4621
rs4665166	A	G	A	G	0.011468	28.3067
rs55644649	A	G	A	G	0.0105493	26.0148
rs55948608	T	C	T	C	0.00913356	22.4913
rs6135470	A	G	A	G	0.00867525	21.3528
rs61910395	T	C	T	C	0.00881417	21.6978
rs62290592	T	C	T	C	0.0089963	22.1502
rs62528694	G	A	G	A	0.00972535	23.9629
rs7570172	C	A	C	A	0.0139828	34.6019
rs7903789	G	T	G	T	0.00847213	20.8486
rs8040855	C	G	C	G	0.0101338	24.9795
rs8104126	C	T	C	T	0.00973768	23.9936
rs9564662	T	A	T	A	0.0112984	27.8831
rs985795	G	T	G	T	0.00896477	22.0719
id:ubm-a-541
SNP	effect_allele.exposure	other_allele.exposure	effect_allele.outcome	other_allele.outcome	R2	fstatistics
rs10461209	A	G	A	G	0.0173765	43.1483
rs10498122	T	A	T	A	0.00907751	22.352
rs12222192	G	T	G	T	NA	25.5847
rs12246837	T	G	T	G	0.00854363	21.0261
rs12590626	G	A	G	A	0.0110112	27.1665
rs12986207	A	G	A	G	0.00786557	19.3441
rs1445130	G	A	G	A	0.0126791	31.3343
rs1556640	T	C	T	C	0.00891757	21.9547
rs16911431	C	T	C	T	0.0129241	31.9477
rs17021865	C	T	C	T	0.00857297	21.0989
rs17141485	A	G	A	G	0.0114808	28.3386
rs28631020	A	G	A	G	0.00898702	22.1272
rs2881621	T	A	T	A	0.00931219	22.9353
rs299362	A	G	A	G	0.00922836	22.7269
rs35240311	C	A	C	A	0.0138405	34.2448
rs35355482	G	A	G	A	0.00871924	21.4621
rs45487297	A	T	A	T	0.00948335	23.3609
rs4665166	A	G	A	G	0.011468	28.3067
rs55644649	A	G	A	G	0.0105493	26.0148
rs55948608	T	C	T	C	0.00913356	22.4913
rs6135470	A	G	A	G	0.00867525	21.3528
rs61910395	T	C	T	C	0.00881417	21.6978
rs62290592	T	C	T	C	0.0089963	22.1502
rs62528694	G	A	G	A	0.00972535	23.9629
rs7570172	C	A	C	A	0.0139828	34.6019
rs7903789	G	T	G	T	0.00847213	20.8486
rs7957608	A	T	A	T	0.00896477	22.0719
rs8040855	C	G	C	G	0.0101338	24.9795
rs8104126	C	T	C	T	0.00973768	23.9936
rs9564662	T	A	T	A	0.0112984	27.8831
id:ubm-a-568
SNP	effect_allele.exposure	other_allele.exposure	effect_allele.outcome	other_allele.outcome	R2	fstatistics
rs10461209	A	G	A	G	0.0173765	43.1483
rs10498122	T	A	T	A	0.00907751	22.352
rs11215626	A	G	A	G	0.00980879	24.1705
rs12222192	G	T	G	T	NA	25.5847
rs12246837	T	G	T	G	0.00854363	21.0261
rs12590626	G	A	G	A	0.0110112	27.1665
rs12986207	A	G	A	G	0.00786557	19.3441
rs1556640	T	C	T	C	0.00891757	21.9547
rs16911431	C	T	C	T	0.0129241	31.9477
rs17021865	C	T	C	T	0.00857297	21.0989
rs17141485	A	G	A	G	0.0114808	28.3386
rs2589311	A	G	A	G	0.0155049	38.4277
rs28631020	A	G	A	G	0.00898702	22.1272
rs2881621	T	A	T	A	0.00931219	22.9353
rs299362	A	G	A	G	0.00922836	22.7269
rs35240311	C	A	C	A	0.0138405	34.2448
rs35345871	C	G	C	G	0.00891406	21.9459
rs35355482	G	A	G	A	0.00871924	21.4621
rs45487297	A	T	A	T	0.00948335	23.3609
rs4665166	A	G	A	G	0.011468	28.3067
rs55644649	A	G	A	G	0.0105493	26.0148
rs55948608	T	C	T	C	0.00913356	22.4913
rs6135470	A	G	A	G	0.00867525	21.3528
rs61910395	T	C	T	C	0.00881417	21.6978
rs62290592	T	C	T	C	0.0089963	22.1502
rs62528694	G	A	G	A	0.00972535	23.9629
rs7570172	C	A	C	A	0.0139828	34.6019
rs7903789	G	T	G	T	0.00847213	20.8486
rs7957608	A	T	A	T	0.00896477	22.0719
rs8040855	C	G	C	G	0.0101338	24.9795
rs8104126	C	T	C	T	0.00973768	23.9936
rs9564662	T	A	T	A	0.0112984	27.8831
rs985795	G	T	G	T	0.00896477	22.0719
id:ubm-a-581
SNP	effect_allele.exposure	other_allele.exposure	effect_allele.outcome	other_allele.outcome	R2	fstatistics
rs10461209	A	G	A	G	0.0173765	43.1483
rs10498122	T	A	T	A	0.00907751	22.352
rs11215626	A	G	A	G	0.00980879	24.1705
rs12222192	G	T	G	T	NA	25.5847
rs12246837	T	G	T	G	0.00854363	21.0261
rs12590626	G	A	G	A	0.0110112	27.1665
rs12986207	A	G	A	G	0.00786557	19.3441
rs1445130	G	A	G	A	0.0126791	31.3343
rs1556640	T	C	T	C	0.00891757	21.9547
rs16911431	C	T	C	T	0.0129241	31.9477
rs17021865	C	T	C	T	0.00857297	21.0989
rs17141485	A	G	A	G	0.0114808	28.3386
rs2589311	A	G	A	G	0.0155049	38.4277
rs2881621	T	A	T	A	0.00931219	22.9353
rs299362	A	G	A	G	0.00922836	22.7269
rs35240311	C	A	C	A	0.0138405	34.2448
rs35345871	C	G	C	G	0.00891406	21.9459
rs35355482	G	A	G	A	0.00871924	21.4621
rs45487297	A	T	A	T	0.00948335	23.3609
rs4665166	A	G	A	G	0.011468	28.3067
rs55644649	A	G	A	G	0.0105493	26.0148
rs55948608	T	C	T	C	0.00913356	22.4913
rs6135470	A	G	A	G	0.00867525	21.3528
rs61910395	T	C	T	C	0.00881417	21.6978
rs62528694	G	A	G	A	0.00972535	23.9629
rs7903789	G	T	G	T	0.00847213	20.8486
rs7957608	A	T	A	T	0.00896477	22.0719
rs8040855	C	G	C	G	0.0101338	24.9795
rs8104126	C	T	C	T	0.00973768	23.9936
rs9564662	T	A	T	A	0.0112984	27.8831
rs985795	G	T	G	T	0.00896477	22.0719
id:ubm-a-588
SNP	effect_allele.exposure	other_allele.exposure	effect_allele.outcome	other_allele.outcome	R2	fstatistics
rs10461209	A	G	A	G	0.0173765	43.1483
rs10498122	T	A	T	A	0.00907751	22.352
rs11215626	A	G	A	G	0.00980879	24.1705
rs12222192	G	T	G	T	NA	25.5847
rs12246837	T	G	T	G	0.00854363	21.0261
rs12590626	G	A	G	A	0.0110112	27.1665
rs12986207	A	G	A	G	0.00786557	19.3441
rs1445130	G	A	G	A	0.0126791	31.3343
rs1556640	T	C	T	C	0.00891757	21.9547
rs16911431	C	T	C	T	0.0129241	31.9477
rs17021865	C	T	C	T	0.00857297	21.0989
rs17141485	A	G	A	G	0.0114808	28.3386
rs2589311	A	G	A	G	0.0155049	38.4277
rs2881621	T	A	T	A	0.00931219	22.9353
rs299362	A	G	A	G	0.00922836	22.7269
rs35240311	C	A	C	A	0.0138405	34.2448
rs35345871	C	G	C	G	0.00891406	21.9459
rs35355482	G	A	G	A	0.00871924	21.4621
rs45487297	A	T	A	T	0.00948335	23.3609
rs4665166	A	G	A	G	0.011468	28.3067
rs55644649	A	G	A	G	0.0105493	26.0148
rs55948608	T	C	T	C	0.00913356	22.4913
rs6135470	A	G	A	G	0.00867525	21.3528
rs61910395	T	C	T	C	0.00881417	21.6978
rs62290592	T	C	T	C	0.0089963	22.1502
rs7570172	C	A	C	A	0.0139828	34.6019
rs7903789	G	T	G	T	0.00847213	20.8486
rs7957608	A	T	A	T	0.00896477	22.0719
rs8040855	C	G	C	G	0.0101338	24.9795
rs8104126	C	T	C	T	0.00973768	23.9936
rs9564662	T	A	T	A	0.0112984	27.8831
rs985795	G	T	G	T	0.00896477	22.0719
id:ubm-a-589
SNP	effect_allele.exposure	other_allele.exposure	effect_allele.outcome	other_allele.outcome	R2	fstatistics
rs10461209	A	G	A	G	0.0173765	43.1483
rs10498122	T	A	T	A	0.00907751	22.352
rs11215626	A	G	A	G	0.00980879	24.1705
rs12222192	G	T	G	T	NA	25.5847
rs12246837	T	G	T	G	0.00854363	21.0261
rs12590626	G	A	G	A	0.0110112	27.1665
rs12986207	A	G	A	G	0.00786557	19.3441
rs1445130	G	A	G	A	0.0126791	31.3343
rs1556640	T	C	T	C	0.00891757	21.9547
rs16911431	C	T	C	T	0.0129241	31.9477
rs17021865	C	T	C	T	0.00857297	21.0989
rs17141485	A	G	A	G	0.0114808	28.3386
rs2589311	A	G	A	G	0.0155049	38.4277
rs28631020	A	G	A	G	0.00898702	22.1272
rs2881621	T	A	T	A	0.00931219	22.9353
rs299362	A	G	A	G	0.00922836	22.7269
rs35240311	C	A	C	A	0.0138405	34.2448
rs35345871	C	G	C	G	0.00891406	21.9459
rs35355482	G	A	G	A	0.00871924	21.4621
rs45487297	A	T	A	T	0.00948335	23.3609
rs4665166	A	G	A	G	0.011468	28.3067
rs55644649	A	G	A	G	0.0105493	26.0148
rs55948608	T	C	T	C	0.00913356	22.4913
rs6135470	A	G	A	G	0.00867525	21.3528
rs61910395	T	C	T	C	0.00881417	21.6978
rs62290592	T	C	T	C	0.0089963	22.1502
rs62528694	G	A	G	A	0.00972535	23.9629
rs7570172	C	A	C	A	0.0139828	34.6019
rs7903789	G	T	G	T	0.00847213	20.8486
rs7957608	A	T	A	T	0.00896477	22.0719
rs8040855	C	G	C	G	0.0101338	24.9795
rs8104126	C	T	C	T	0.00973768	23.9936
rs9564662	T	A	T	A	0.0112984	27.8831
rs985795	G	T	G	T	0.00896477	22.0719
id:ubm-a-593
SNP	effect_allele.exposure	other_allele.exposure	effect_allele.outcome	other_allele.outcome	R2	fstatistics
rs10461209	A	G	A	G	0.0173765	43.1483
rs10498122	T	A	T	A	0.00907751	22.352
rs11215626	A	G	A	G	0.00980879	24.1705
rs12222192	G	T	G	T	NA	25.5847
rs12246837	T	G	T	G	0.00854363	21.0261
rs12590626	G	A	G	A	0.0110112	27.1665
rs12986207	A	G	A	G	0.00786557	19.3441
rs1556640	T	C	T	C	0.00891757	21.9547
rs16911431	C	T	C	T	0.0129241	31.9477
rs17021865	C	T	C	T	0.00857297	21.0989
rs17141485	A	G	A	G	0.0114808	28.3386
rs28631020	A	G	A	G	0.00898702	22.1272
rs2881621	T	A	T	A	0.00931219	22.9353
rs299362	A	G	A	G	0.00922836	22.7269
rs35240311	C	A	C	A	0.0138405	34.2448
rs35345871	C	G	C	G	0.00891406	21.9459
rs35355482	G	A	G	A	0.00871924	21.4621
rs45487297	A	T	A	T	0.00948335	23.3609
rs4665166	A	G	A	G	0.011468	28.3067
rs55644649	A	G	A	G	0.0105493	26.0148
rs55948608	T	C	T	C	0.00913356	22.4913
rs6135470	A	G	A	G	0.00867525	21.3528
rs61910395	T	C	T	C	0.00881417	21.6978
rs62290592	T	C	T	C	0.0089963	22.1502
rs62528694	G	A	G	A	0.00972535	23.9629
rs7570172	C	A	C	A	0.0139828	34.6019
rs7903789	G	T	G	T	0.00847213	20.8486
rs7957608	A	T	A	T	0.00896477	22.0719
rs8040855	C	G	C	G	0.0101338	24.9795
rs8104126	C	T	C	T	0.00973768	23.9936
rs9564662	T	A	T	A	0.0112984	27.8831
rs985795	G	T	G	T	0.00896477	22.0719
id:ubm-a-600
SNP	effect_allele.exposure	other_allele.exposure	effect_allele.outcome	other_allele.outcome	R2	fstatistics
rs10461209	A	G	A	G	0.0173765	43.1483
rs10498122	T	A	T	A	0.00907751	22.352
rs11215626	A	G	A	G	0.00980879	24.1705
rs12222192	G	T	G	T	NA	25.5847
rs12246837	T	G	T	G	0.00854363	21.0261
rs12590626	G	A	G	A	0.0110112	27.1665
rs12986207	A	G	A	G	0.00786557	19.3441
rs1445130	G	A	G	A	0.0126791	31.3343
rs1556640	T	C	T	C	0.00891757	21.9547
rs16911431	C	T	C	T	0.0129241	31.9477
rs17021865	C	T	C	T	0.00857297	21.0989
rs17141485	A	G	A	G	0.0114808	28.3386
rs2589311	A	G	A	G	0.0155049	38.4277
rs28631020	A	G	A	G	0.00898702	22.1272
rs2881621	T	A	T	A	0.00931219	22.9353
rs299362	A	G	A	G	0.00922836	22.7269
rs35240311	C	A	C	A	0.0138405	34.2448
rs35355482	G	A	G	A	0.00871924	21.4621
rs45487297	A	T	A	T	0.00948335	23.3609
rs4665166	A	G	A	G	0.011468	28.3067
rs55644649	A	G	A	G	0.0105493	26.0148
rs55948608	T	C	T	C	0.00913356	22.4913
rs6135470	A	G	A	G	0.00867525	21.3528
rs61910395	T	C	T	C	0.00881417	21.6978
rs62290592	T	C	T	C	0.0089963	22.1502
rs62528694	G	A	G	A	0.00972535	23.9629
rs7570172	C	A	C	A	0.0139828	34.6019
rs7903789	G	T	G	T	0.00847213	20.8486
rs7957608	A	T	A	T	0.00896477	22.0719
rs8040855	C	G	C	G	0.0101338	24.9795
rs8104126	C	T	C	T	0.00973768	23.9936
rs9564662	T	A	T	A	0.0112984	27.8831
rs985795	G	T	G	T	0.00896477	22.0719
id:ubm-a-727
SNP	effect_allele.exposure	other_allele.exposure	effect_allele.outcome	other_allele.outcome	R2	fstatistics
rs10461209	A	G	A	G	0.0173765	43.1483
rs10498122	T	A	T	A	0.00907751	22.352
rs12222192	G	T	G	T	NA	25.5847
rs12246837	T	G	T	G	0.00854363	21.0261
rs12590626	G	A	G	A	0.0110112	27.1665
rs12986207	A	G	A	G	0.00786557	19.3441
rs1445130	G	A	G	A	0.0126791	31.3343
rs1556640	T	C	T	C	0.00891757	21.9547
rs16911431	C	T	C	T	0.0129241	31.9477
rs17021865	C	T	C	T	0.00857297	21.0989
rs17141485	A	G	A	G	0.0114808	28.3386
rs2589311	A	G	A	G	0.0155049	38.4277
rs299362	A	G	A	G	0.00922836	22.7269
rs35240311	C	A	C	A	0.0138405	34.2448
rs35345871	C	G	C	G	0.00891406	21.9459
rs35355482	G	A	G	A	0.00871924	21.4621
rs4665166	A	G	A	G	0.011468	28.3067
rs55644649	A	G	A	G	0.0105493	26.0148
rs55948608	T	C	T	C	0.00913356	22.4913
rs6135470	A	G	A	G	0.00867525	21.3528
rs61910395	T	C	T	C	0.00881417	21.6978
rs62290592	T	C	T	C	0.0089963	22.1502
rs62528694	G	A	G	A	0.00972535	23.9629
rs7570172	C	A	C	A	0.0139828	34.6019
rs7957608	A	T	A	T	0.00896477	22.0719
rs8040855	C	G	C	G	0.0101338	24.9795
rs8104126	C	T	C	T	0.00973768	23.9936
rs9564662	T	A	T	A	0.0112984	27.8831
rs985795	G	T	G	T	0.00896477	22.0719
id:ubm-a-831
SNP	effect_allele.exposure	other_allele.exposure	effect_allele.outcome	other_allele.outcome	R2	fstatistics
rs10461209	A	G	A	G	0.0173765	43.1483
rs10498122	T	A	T	A	0.00907751	22.352
rs12222192	G	T	G	T	NA	25.5847
rs12246837	T	G	T	G	0.00854363	21.0261
rs12590626	G	A	G	A	0.0110112	27.1665
rs12986207	A	G	A	G	0.00786557	19.3441
rs1445130	G	A	G	A	0.0126791	31.3343
rs1556640	T	C	T	C	0.00891757	21.9547
rs16911431	C	T	C	T	0.0129241	31.9477
rs17021865	C	T	C	T	0.00857297	21.0989
rs17141485	A	G	A	G	0.0114808	28.3386
rs2589311	A	G	A	G	0.0155049	38.4277
rs2881621	T	A	T	A	0.00931219	22.9353
rs299362	A	G	A	G	0.00922836	22.7269
rs35240311	C	A	C	A	0.0138405	34.2448
rs35345871	C	G	C	G	0.00891406	21.9459
rs35355482	G	A	G	A	0.00871924	21.4621
rs45487297	A	T	A	T	0.00948335	23.3609
rs4665166	A	G	A	G	0.011468	28.3067
rs55644649	A	G	A	G	0.0105493	26.0148
rs55948608	T	C	T	C	0.00913356	22.4913
rs6135470	A	G	A	G	0.00867525	21.3528
rs61910395	T	C	T	C	0.00881417	21.6978
rs62290592	T	C	T	C	0.0089963	22.1502
rs62528694	G	A	G	A	0.00972535	23.9629
rs7903789	G	T	G	T	0.00847213	20.8486
rs7957608	A	T	A	T	0.00896477	22.0719
rs8040855	C	G	C	G	0.0101338	24.9795
rs8104126	C	T	C	T	0.00973768	23.9936
rs9564662	T	A	T	A	0.0112984	27.8831
rs985795	G	T	G	T	0.00896477	22.0719
id:ubm-a-833
SNP	effect_allele.exposure	other_allele.exposure	effect_allele.outcome	other_allele.outcome	R2	fstatistics
rs10461209	A	G	A	G	0.0173765	43.1483
rs10498122	T	A	T	A	0.00907751	22.352
rs11215626	A	G	A	G	0.00980879	24.1705
rs12222192	G	T	G	T	NA	25.5847
rs12246837	T	G	T	G	0.00854363	21.0261
rs12590626	G	A	G	A	0.0110112	27.1665
rs12986207	A	G	A	G	0.00786557	19.3441
rs1445130	G	A	G	A	0.0126791	31.3343
rs1556640	T	C	T	C	0.00891757	21.9547
rs16911431	C	T	C	T	0.0129241	31.9477
rs17021865	C	T	C	T	0.00857297	21.0989
rs17141485	A	G	A	G	0.0114808	28.3386
rs2589311	A	G	A	G	0.0155049	38.4277
rs28631020	A	G	A	G	0.00898702	22.1272
rs2881621	T	A	T	A	0.00931219	22.9353
rs299362	A	G	A	G	0.00922836	22.7269
rs35240311	C	A	C	A	0.0138405	34.2448
rs35345871	C	G	C	G	0.00891406	21.9459
rs35355482	G	A	G	A	0.00871924	21.4621
rs45487297	A	T	A	T	0.00948335	23.3609
rs4665166	A	G	A	G	0.011468	28.3067
rs55644649	A	G	A	G	0.0105493	26.0148
rs55948608	T	C	T	C	0.00913356	22.4913
rs6135470	A	G	A	G	0.00867525	21.3528
rs61910395	T	C	T	C	0.00881417	21.6978
rs62290592	T	C	T	C	0.0089963	22.1502
rs62528694	G	A	G	A	0.00972535	23.9629
rs7903789	G	T	G	T	0.00847213	20.8486
rs7957608	A	T	A	T	0.00896477	22.0719
rs8040855	C	G	C	G	0.0101338	24.9795
rs985795	G	T	G	T	0.00896477	22.0719
